# Supplementary material for: Biochemical neuroplasticity in the cerebellum after physical exercise: Systematic review and meta-analysis
Source: PLoS One. 2025 Aug 1;20(8):e0309259. doi: 10.1371/journal.pone.0309259 (PMC12316286; doi:10.1371/journal.pone.0309259)
Supplement: S3 File — (XLSX) [file pone.0309259.s003.xlsx]

## Sheet: articles
Title	Year	Authors	Notes	Reason for exclusion
Aging and low-intensity exercise change oxidative biomarkers in brain regions and radiographic measures of femur of wistar rats	2020	Silveira, E.M.S. and Santos, M.C.Q. and da Silva, T.C.B. and Silva, F.B.O. and Machado, C.V. and Elias, L. and Kolberg, A. and Kroth, A. and Partata, W.A.	Included	-
Comparison of lifelong and late life exercise on oxidative stress in the cerebellum.	2009	Cui L and Hofer T and Rani A and Leeuwenburgh C and Foster TC	Excluded	The article discusses voluntary physical activity, rather than physical exercise.
Effect of a neuroprotective exercise protocol on oxidative state and BDNF levels in the rat hippocampus	2008	Cechetti, F. and Fochesatto, C. and Scopel, D. and Nardin, P. and Gonçalves, C.A. and Netto, C.A. and Siqueira, I.R.	Excluded	The article lacks an evaluation of cerebellar oxidative biochemistry.
Interaction of exercise training and chronic ethanol ingestion on antioxidant system of rat brain regions	1997	Somani, S.M. and Husain, K.	Included	-
Physical Exercise Attenuates Oxidative Stress and Morphofunctional Cerebellar Damages Induced by the Ethanol Binge Drinking Paradigm from Adolescence to Adulthood in Rats	2019	Lamarão-Vieira, K. and Pamplona-Santos, D. and Nascimento, P.C. and Corrêa, M.G. and Bittencourt, L.O. and Dos Santos, S.M. and Cartágenes, S.C. and Fernandes, L.M.P. and Monteiro, M.C. and Maia, C.S.F. and Lima, R.R.	Included	-
Physical exercise mitigates doxorubicin-induced brain cortex and cerebellum mitochondrial alterations and cellular quality control signaling	2016	Marques-Aleixo, I. and Santos-Alves, E. and Balça, M.M. and Moreira, P.I. and Oliveira, P.J. and Magalhães, J. and Ascensão, A.	Included	-
Quercetin supplementation does not enhance cerebellar mitochondrial biogenesis and oxidative status in exercised rats	2015	Casuso, R.A. and Martínez-Amat, A. and Hita-Contreras, F. and Camiletti-Moirón, D. and Aranda, P. and Martínez-López, E.	Included	-
The effect of voluntary wheel running on the antioxidant status is dependent on sociability conditions	2020	Cunha, M.P. and Machado, D.G. and Mancini, G. and Glaser, V. and de Paula Martins, R. and de Bem, A.F. and Latini, A. and Dafre, A.L. and Rodrigues, A.L.S.	Excluded	The article discusses voluntary physical activity, rather than physical exercise.
Ultra-Endurance Associated With Moderate Exercise in Rats Induces Cerebellar Oxidative Stress and Impairs Reactive GFAP Isoform Profile	2020	de Souza, R.F. and Augusto, R.L. and de Moraes, S.R.A. and de Souza, F.B. and Gonçalves, L.V.D.P. and Pereira, D.D. and Moreno, G.M.M. and de Souza, F.M.A. and Andrade-da-Costa, B.L.D.S.	Included	-
Regular Exercise Combined With Curcumin Supplementation: Protective Effects against Lead-Induced Cerebellar Oxidative Damage in an Animal Model	2016	Habibian, M. and Moosavi, S.J. and Farzanegi, P.	Excluded	The article does not include the group that performed exercise without any other intervention (exercise-only group).
88 - Effect of Acute Voluntary Exercise on Expression and Oxidative Modification of Low Density Lipoprotein Receptor-Related Protein 1 in Brain of Wild Type Mice as a Function of Age	2017	Boyd-Kimball, Debra and Gonczy, Katelyn and Lewis, Benjamin and Mason, Thomas	Excluded	The article was excluded based on title and abstract screening as it did not meet the inclusion and exclusion criteria.
Aerobic exercise attenuates LPS-induced cognitive dysfunction by reducing oxidative stress, glial activation, and neuroinflammation	2024	Choi, J.-W. and Jo, S.-W. and Kim, D.-E. and Paik, I.-Y. and Balakrishnan, R.	Excluded	The article was excluded based on title and abstract screening as it did not meet the inclusion and exclusion criteria.
Aerobic exercises induce antioxidant pathways activation in rats	2020	Barghi, N and Bambaeichi, E and Rezaei-Tavirani, M and Khaledi, N	Excluded	The article was excluded based on title and abstract screening as it did not meet the inclusion and exclusion criteria.
Alterations in antioxidant status, protein concentration, acetylcholinesterase, Na+, K+-ATPase, and Mg 2+-ATPase activities in rat brain after forced swimming	2006	Tsakiris, T. and Angelogianni, P. and Tesseromatis, C. and Tsakiris, S. and Tsopanakis, C.	Excluded	The article was excluded based on title and abstract screening as it did not meet the inclusion and exclusion criteria.
Beneficial effects of moderate exercise on mice aging: Survival, behavior, oxidative stress, and mitochondrial electron transfer	2004	Navarro, A. and Gomez, C. and López-Cepero, J.M. and Boveris, A.	Excluded	The article was excluded based on title and abstract screening as it did not meet the inclusion and exclusion criteria.
Chronically and acutely exercised rats: Biomarkers of oxidative stress and endogenous antioxidants	2000	Liu, J. and Yeo, H.C. and Övervik-Douki, E. and Hagen, T. and Doniger, S.J. and Chu, D.W. and Brooks, G.A. and Ames, B.N.	Excluded	The article was excluded based on title and abstract screening as it did not meet the inclusion and exclusion criteria.
Comparing interval and continuous exercise training regimens on neurotrophic factors in rat brain	2015	Afzalpour, Mohammad Esmaiel and Chadorneshin, Hossein Taheri and Foadoddini, Mohsen and Eivari, Hossein Abtahi	Excluded	The article was excluded based on title and abstract screening as it did not meet the inclusion and exclusion criteria.
Diversity of endurance training effects on antioxidant defenses and oxidative damage in different brain regions of adolescent male rats	2015	Chalimoniuk, M. and Jagsz, S. and Sadowska-Krepa, E. and Chrapusta, S.J. and Klapcinska, B. and Langfort, J.	Excluded	The article was excluded based on title and abstract screening as it did not meet the inclusion and exclusion criteria.
Does a Session of Endurance Training with Three Different Intensities Affect the Cerebral Dopamine Neurotrophic Factor, superoxide dismutase, and malondialdehyde Levels of Cerebral Cortex in Male Rats?	2018	Shirvani, H. and Aslani, J. and Mohammadi, Z.F.	Excluded	The article was excluded based on title and abstract screening as it did not meet the inclusion and exclusion criteria.
Effect of exercise training on antioxidant system in brain regions of rat	1995	Rybak, L.P. and Somani, S.M. and Ravi, R.	Excluded	The article was excluded based on title and abstract screening as it did not meet the inclusion and exclusion criteria.
Effect of intensive exercise training and vitamin e supplementation on the content of rat brain neurotrophic factors	2018	Foadoddini, M. and Afzalpour, M.E. and TaheriChadorneshin, H. and Abtahi-Eivary, S.-H.	Excluded	The article was excluded based on title and abstract screening as it did not meet the inclusion and exclusion criteria.
Effects of aging and long-term physical activity on mitochondrial physiology and redox state of the cortex and cerebellum of female rats	2022	Mesquita, P.H.C. and Osburn, S.C. and Godwin, J.S. and Roberts, M.D. and Kavazis, A.N.	Excluded	The article was excluded based on title and abstract screening as it did not meet the inclusion and exclusion criteria.
Effects of endurance physical training on hydroxyl radical generation in rat tissues	1998	Itoh, Hiroshi and Ohkuwa, Tetsuo and Yamamoto, Takako and Sato, Yuzo and Miyamura, Miharu and Naoi, Makoto	Excluded	The article was excluded based on title and abstract screening as it did not meet the inclusion and exclusion criteria.
Effects of forced exercise on spatial memory and cytochrome c oxidase activity in aged rats	2013	Sampedro-Piquero, P and Zancada-Menendez, C and Begega, A and Mendez, M and Arias, JL	Excluded	The article was excluded based on title and abstract screening as it did not meet the inclusion and exclusion criteria.
Endurance training on rodent brain antioxidant capacity: A meta-analysis	2019	de Souza, R.F. and de Moraes, S.R.A. and Augusto, R.L. and de Freitas Zanona, A. and Matos, D. and Aidar, F.J. and da Silveira Andrade-da-Costa, B.L.	Excluded	The article was excluded based on title and abstract screening as it did not meet the inclusion and exclusion criteria.
Evidences that maternal swimming exercise improves antioxidant defenses and induces mitochondrial biogenesis in the brain of young Wistar rats	2013	Marcelino, T.B. and Longoni, A. and Kudo, K.Y. and Stone, V. and Rech, A. and De Assis, A.M. and Scherer, E.B.S. and Da Cunha, M.J. and Wyse, A.T.S. and Pettenuzzo, L.F. and Leipnitz, G. and Matté, C.	Excluded	The article was excluded based on title and abstract screening as it did not meet the inclusion and exclusion criteria.
Exercise as a protective mechanism against the negative effects of oxidative stress in first-episode psychosis: a biomarker-led study.	2020	Fisher E and Wood SJ and Elsworthy RJ and Upthegrove R and Aldred S	Excluded	The article was excluded based on title and abstract screening as it did not meet the inclusion and exclusion criteria.
Exercise training alters kinetics of antioxidant enzymes in rat tissues	1996	Somani, S.M. and Husain, K.	Excluded	The article was excluded based on title and abstract screening as it did not meet the inclusion and exclusion criteria.
Exercise training modulates the antioxidant enzymes in brain tissue: A study with reference to ageing	2009	Somasekar Reddy, N. and Shanmugam, K.R. and Mallikarjuna, K. and Sathyavelu Reddy, K.	Excluded	The article was excluded based on title and abstract screening as it did not meet the inclusion and exclusion criteria.
Gender differences in nitric oxide and antioxidant response to physical stress in tissues of trained mice	2019	Kormanovski, A. and Castillo-Hernández, M.C. and Guevara-Balcázar, G. and Pérez, T. and Lara-Padilla, E.	Excluded	The article was excluded based on title and abstract screening as it did not meet the inclusion and exclusion criteria.
Glutathione status and reactive oxygen generation in tissues of young and old exercised rats	1997	Ohkuwa, T. and Sato, Y. and Naoi, M.	Excluded	The article was excluded based on title and abstract screening as it did not meet the inclusion and exclusion criteria.
High-Intensity Exercise Training Protects the Brain Against Autoimmune Neuroinflammation: Regulation of Microglial Redox and Pro-inflammatory Functions	2021	Zaychik, Y. and Fainstein, N. and Touloumi, O. and Goldberg, Y. and Hamdi, L. and Segal, S. and Nabat, H. and Zoidou, S. and Grigoriadis, N. and Katz, A. and Ben-Hur, T. and Einstein, O.	Excluded	The article was excluded based on title and abstract screening as it did not meet the inclusion and exclusion criteria.
High-intensity interval training improves cerebellar antioxidant capacity without affecting cognitive functions in rats	2019	Freitas, DA and Rocha-Vieira, E and De Sousa, RAL and Soares, BA and Rocha-Gomes, A and Garcia, BCC and Cassilhas, RC and Mendonça, VA and Camargos, ACR and De Gregorio, JAM and Lacerda, ACR and Leite, HR	Excluded	The article was excluded based on title and abstract screening as it did not meet the inclusion and exclusion criteria.
Hormetic effects of regular exercise in aging: Correlation with oxidative stress	2007	Goto, S. and Naito, H. and Kaneko, T. and Chung, H. and Radák, Z.	Excluded	The article was excluded based on title and abstract screening as it did not meet the inclusion and exclusion criteria.
How does physical activity and different models of exercise training affect oxidative parameters and memory?	2019	Feter, N. and Spanevello, R.M. and Soares, M.S.P. and Spohr, L. and Pedra, N.S. and Bona, N.P. and Freitas, M.P. and Gonzales, N.G. and Ito, L.G.M.S. and Stefanello, F.M. and Rombaldi, A.J.	Excluded	The article was excluded based on title and abstract screening as it did not meet the inclusion and exclusion criteria.
Influence of chronic exercise on reserpine-induced oxidative stress in rats: Behavioral and antioxidant evaluations	2008	Teixeira, A.M. and Trevizol, F. and Colpo, G. and Garcia, S.C. and Charão, M. and Pereira, R.P. and Fachinetto, R. and Rocha, J.B.T. and Bürger, M.E.	Excluded	The article was excluded based on title and abstract screening as it did not meet the inclusion and exclusion criteria.
Intense long-term training impairs brain health compared with moderate exercise: Experimental evidence and mechanisms	2022	Sangüesa, G. and Batlle, M. and Muñoz-Moreno, E. and Soria, G. and Alcarraz, A. and Rubies, C. and Sitjà-Roqueta, L. and Solana, E. and Martínez-Heras, E. and Meza-Ramos, A. and Amaro, S. and Llufriu, S. and Mont, L. and Guasch, E.	Excluded	The article was excluded based on title and abstract screening as it did not meet the inclusion and exclusion criteria.
Life-long spontaneous exercise does not prolong lifespan but improves health span in mice.	2013	Garcia-Valles R and Gomez-Cabrera MC and Rodriguez-Mañas L and Garcia-Garcia FJ and Diaz A and Noguera I and Olaso-Gonzalez G and Viña J	Excluded	The article was excluded based on title and abstract screening as it did not meet the inclusion and exclusion criteria.
Mild Exercise Differently Affects Proteostasis and Oxidative Stress on Motor Areas During Neurodegeneration: A Comparative Study of Three Treadmill Running Protocols.	2019	Melo KP and Silva CM and Almeida MF and Chaves RS and Marcourakis T and Cardoso SM and Demasi M and Netto LES and Ferrari MFR	Excluded	The article was excluded based on title and abstract screening as it did not meet the inclusion and exclusion criteria.
Moderate treadmill exercise prevents oxidative stress-induced anxiety-like behavior in rats	2010	Salim, S. and Sarraj, N. and Taneja, M. and Saha, K. and Tejada-Simon, M.V. and Chugh, G.	Excluded	The article was excluded based on title and abstract screening as it did not meet the inclusion and exclusion criteria.
Modification by vitamin E and exercise of oxidative stress in regions of aging rat brain: Studies on superoxide dismutase isoenzymes and protein oxidation status	2006	Jolitha, A.B. and Subramanyam, M.V.V. and Asha Devi, S.	Excluded	The article was excluded based on title and abstract screening as it did not meet the inclusion and exclusion criteria.
Oxidative stress in rats exercised at different intensities	2009	de Araújo, M.B. and Voltarelli, F.A. and Contarteze, R.V.L. and de Barros Manchado-Gobatto, F. and de Mello, M.A.R.	Excluded	The article was excluded based on title and abstract screening as it did not meet the inclusion and exclusion criteria.
Oxidative stress induced by intense and exhaustive exercise impairs murine cognitive function	2007	Rosa, E.F. and Takahashi, S. and Aboulafia, J. and Nouailhetas, V.L.A. and Oliveira, M.G.M.	Excluded	The article was excluded based on title and abstract screening as it did not meet the inclusion and exclusion criteria.
Oxidative Stress Is a Central Target for Physical Exercise Neuroprotection Against Pathological Brain Aging	2015	Garciá-Mesa, Y. and Colie, S. and Corpas, R. and Cristòfol, R. and Comellas, F. and Nebreda, A.R. and Gim'Nez-Llort, L. and Sanfeliu, C.	Excluded	The article was excluded based on title and abstract screening as it did not meet the inclusion and exclusion criteria.
Oxygen consumption and usage during physical exercise: The balance between oxidative stress and ROS-dependent adaptive signaling	2013	Radak, Z. and Zhao, Z. and Koltai, E. and Ohno, H. and Atalay, M.	Excluded	The article was excluded based on title and abstract screening as it did not meet the inclusion and exclusion criteria.
Physical exercise improves brain cortex and cerebellum mitochondrial bioenergetics and alters apoptotic, dynamic and auto(mito)phagy markers	2015	Marques-Aleixo, I. and Santos-Alves, E. and Balça, M.M. and Rizo-Roca, D. and Moreira, P.I. and Oliveira, P.J. and Magalhães, J. and Ascensão, A.	Excluded	The article was excluded based on title and abstract screening as it did not meet the inclusion and exclusion criteria.
Prior exercise protects against oxidative stress and motor deficit in a rat model of Parkinson's disease.	2020	Oliveira LOD and da Silva PIC and Filho RPR and Progênio RCS and de Oliveira VDPS and Silva RC and de Andrade MC and da Silva Freitas JJ and Kietzer KS	Excluded	The article was excluded based on title and abstract screening as it did not meet the inclusion and exclusion criteria.
Protective effects of early exercise on neuroinflammation, and neurotoxicity associated by traumatic brain injury: a behavioral and neurochemical approach.	2022	Rafie F and Khaksari M and Amiresmaili S and Soltani Z and Pourranjbar M and Shirazpour S and Jafari E	Excluded	The article was excluded based on title and abstract screening as it did not meet the inclusion and exclusion criteria.
Regional responses in antioxidant system to exercise training and dietary Vitamin E in aging rat brain	2004	Devi, S.Asha and Kiran, T.Ravi	Excluded	The article was excluded based on title and abstract screening as it did not meet the inclusion and exclusion criteria.
Regular exercise attenuates oxidative stress in aging rat tissues: A possible mechanism toward anti-aging medicine	2007	Goto, S. and Radák, Z.	Excluded	The article was excluded based on title and abstract screening as it did not meet the inclusion and exclusion criteria.
Regular exercise prevents oxidative stress in the brain of hyperphenylalaninemic rats	2011	Mazzola, P.N. and Terra, M. and Rosa, A.P. and Mescka, C.P. and Moraes, T.B. and Piccoli, B. and Jacques, C.E. and Dalazen, G. and Cortes, M.X. and Coelho, J. and Dutra-Filho, C.S.	Excluded	The article was excluded based on title and abstract screening as it did not meet the inclusion and exclusion criteria.
Single bout of exercise eliminates the immobilization-caused oxidative stress in rat brain	1999	Radak, Zsolt and Kaneko, Takao and Nyakas, Csaba and Goto, Sataro	Excluded	The article was excluded based on title and abstract screening as it did not meet the inclusion and exclusion criteria.
Single bout of exercise eliminates the immobilization-induced oxidative stress in rat brain	2001	Radak, Z. and Sasvari, M. and Nyakas, C. and Kaneko, T. and Tahara, S. and Ohno, H. and Goto, S.	Excluded	The article was excluded based on title and abstract screening as it did not meet the inclusion and exclusion criteria.
Stress-induced multiple organ damage in rats is ameliorated by the antioxidant and anxiolytic effects of regular exercise	2010	Çakir, B. and Kasimay, O. and Kolgazi, M. and Ersoy, Y. and Ercan, F. and Yeǧen, B.C.	Excluded	The article was excluded based on title and abstract screening as it did not meet the inclusion and exclusion criteria.
Swimming training attenuates oxidative damage and increases enzymatic but not non-enzymatic antioxidant defenses in the rat brain	2016	Nonato, L.F. and Rocha-Vieira, E. and Tossige-Gomes, R. and Soares, A.A. and Soares, B.A. and Freitas, D.A. and Oliveira, M.X. and Mendonça, V.A. and Lacerda, A.C. and Massensini, A.R. and Leite, H.R.	Excluded	The article was excluded based on title and abstract screening as it did not meet the inclusion and exclusion criteria.
The complex role of physical exercise and reactive oxygen species on brain	2013	Radak, Zsolt and Marton, Orsolya and Nagy, Eniko and Koltai, Erika and Goto, Sataro	Excluded	The article was excluded based on title and abstract screening as it did not meet the inclusion and exclusion criteria.
The effect of swimming exercise on lipid peroxidation in the rat brain, liver and heart.	2003	Turgut, G. and Demir, S. and Genç, O. and Karabulut, I. and Akalin, N.	Excluded	The article was excluded based on title and abstract screening as it did not meet the inclusion and exclusion criteria.
The effects of moderate exercise and overtraining on learning and memory, hippocampal inflammatory cytokine levels, and brain oxidative stress markers in rats	2019	Jahangiri, Z. and Gholamnezhad, Z. and Hosseini, M. and Beheshti, F. and Kasraie, N.	Excluded	The article was excluded based on title and abstract screening as it did not meet the inclusion and exclusion criteria.
The effects of moderate-, strenuous- and over-training on oxidative stress markers, DNA repair, and memory, in rat brain	2005	Ogonovszky, H. and Berkes, I. and Kumagai, S. and Kaneko, T. and Tahara, S. and Goto, S. and Radák, Z.	Excluded	The article was excluded based on title and abstract screening as it did not meet the inclusion and exclusion criteria.
The effects of training and detraining on memory, neurotrophins and oxidative stress markers in rat brain	2006	Radak, Z. and Toldy, A. and Szabo, Z. and Siamilis, S. and Nyakas, C. and Silye, G. and Jakus, J. and Goto, S.	Excluded	The article was excluded based on title and abstract screening as it did not meet the inclusion and exclusion criteria.
The rate of training response to aerobic exercise affects brain function of rats	2016	Marton, O and Koltai, E and Takeda, M and Mimura, T and Pajk, M and Abraham, D and Koch, LG and Britton, SL and Higuchi, M and Boldogh, I and Radak, Z	Excluded	The article was excluded based on title and abstract screening as it did not meet the inclusion and exclusion criteria.
The Treadmill Exercise Protects against Dopaminergic Neuron Loss and Brain Oxidative Stress in Parkinsonian Rats	2017	Da Costa, R.O. and Gadelha-Filho, C.V.J. and Da Costa, A.E.M. and Feitosa, M.L. and De Araújo, D.P. and De Lucena, J.D. and De Aquino, P.E.A. and Lima, F.A.V. and Neves, K.R.T. and De Barros Viana, G.S.	Excluded	The article was excluded based on title and abstract screening as it did not meet the inclusion and exclusion criteria.
Treadmill exercise protects against pentylenetetrazol-induced seizures and oxidative stress after traumatic brain injury	2013	Silva, L.F.A. and Hoffmann, M.S. and Gerbatin, R.D.R. and Fiorin, F.D.S. and Dobrachinski, F. and Mota, B.C. and Wouters, A.T.B. and Pavarini, S.P. and Soares, F.A.A. and Fighera, M.R. and Royes, L.F.F.	Excluded	The article was excluded based on title and abstract screening as it did not meet the inclusion and exclusion criteria.
Treadmill exercise slows cognitive deficits in aging rats by antioxidation and inhibition of amyloid production	2013	Yu, F and Xu, B and Song, CH and Ji, L and Zhang, XL	Excluded	The article was excluded based on title and abstract screening as it did not meet the inclusion and exclusion criteria.
"Brain training" improves cognitive performance and survival in a transgenic mouse model of Huntington's disease	2011	Wood, NI and Glynn, D and Morton, AJ	Excluded	The article was excluded based on title and abstract screening as it did not meet the inclusion and exclusion criteria.
(-)Epigallocatechin-3-gallate decreases the stress-induced impairment of learning and memory in rats	2015	Soung, H.-S. and Wang, M.-H. and Tseng, H.-C. and Fang, H.-W. and Chang, K.-C.	Excluded	The article was excluded based on title and abstract screening as it did not meet the inclusion and exclusion criteria.
[An influence of submaximal (submineximal) doses of mexidol on oxidant stress and inflammation in the acute period of ischemic stroke].	2018	Godunova AR and Rakhimova AA and Leontyeva OI and Talipova IG and Yakhin RM and Musin SG	Excluded	The article was excluded based on title and abstract screening as it did not meet the inclusion and exclusion criteria.
[Cardiovascular aging].	2008	Domenech RJ and Macho P	Excluded	The article was excluded based on title and abstract screening as it did not meet the inclusion and exclusion criteria.
[Clinical and investigative approaches in mitochondrial diseases. A review of 15 cases].	1994	Arpa J and Campos Y and Cruz Martínez A and Gutiérrez Molina M and Arenas J and Alonso M and Plaza I and Morales C and Palomo F and Barreiro P and et al.	Excluded	The article was excluded based on title and abstract screening as it did not meet the inclusion and exclusion criteria.
[Clinical biochemical evaluation of central fatigue with 24-hour continuous exercise].	2005	Ohta M and Hirai N and Ono Y and Ohara M and Saito S and Horiguchi S and Watanabe M and Tokashiki A and Kawai A and Andou T and Shioji I and Noguchi T and Morizuka M and Suzuki M and Imanishi A and Takeda N and Machida K	Excluded	The article was excluded based on title and abstract screening as it did not meet the inclusion and exclusion criteria.
[Effect of melatonin on activity of superoxide dismutase (CuZn-SOD) in erythrocytes of patients during short- and long-term hypokinesis].	2010	Mrowicka M and Garncarek P and Miller E and Kedziora J and Smigielski J and Malinowska K and Mrowicki J	Excluded	The article was excluded based on title and abstract screening as it did not meet the inclusion and exclusion criteria.
[Effects of exhaustive exercise on the expression of PHB1 and the function of mitochondria in rats].	2017	Fang W and Li Z and Liu XH and Liu ZM and Dun Y and Feng H	Excluded	The article was excluded based on title and abstract screening as it did not meet the inclusion and exclusion criteria.
[Mechanisms of cardiovascular co-morbidity in patients with obstructive sleep apnoea syndrome].	2012	Meier M and Andreas S	Excluded	The article was excluded based on title and abstract screening as it did not meet the inclusion and exclusion criteria.
[Neurovascular coupling responses and cognitive function: The impact of aging and the interventional effect of exercise].	2023	He YM and Wu CL and Dong YM and Wu HD and Wang Q and Jiang N	Excluded	The article was excluded based on title and abstract screening as it did not meet the inclusion and exclusion criteria.
[Physical activity in the elderly with other major neurocognitive disorders].	2022	Manckoundia P and Dipanda M and Mourey F	Excluded	The article was excluded based on title and abstract screening as it did not meet the inclusion and exclusion criteria.
[Ropinirole Hydrochloride, a Candidate Drug for ALS Treatment].	2019	Takahashi S and Morimoto S and Okano H	Excluded	The article was excluded based on title and abstract screening as it did not meet the inclusion and exclusion criteria.
[The Clinical Efficacy and Possible Mechanism of Combination Treatment of Cerebral Ischemic Stroke with Ginkgo Biloba Extract and Low-Frequency Repetitive Transcranial Magnetic Stimulation].	2021	Peng Y and Lin Y and Yu NW and Liao XL and Shi L	Excluded	The article was excluded based on title and abstract screening as it did not meet the inclusion and exclusion criteria.
<i>Aralia elata</i> var. <i>mandshurica</i> (Rupr. & Maxim.) J.Wen: An overview of pharmacological studies	2016	Shikov, AN and Pozharitskaya, ON and Makarov, VG	Excluded	The article was excluded based on title and abstract screening as it did not meet the inclusion and exclusion criteria.
<i>Drosophila melanogaster</i> as a model to study age and sex differences in brain injury and neurodegeneration after mild head trauma	2023	Ye, CT and Behnke, JA and Hardin, KR and Zheng, JQ	Excluded	The article was excluded based on title and abstract screening as it did not meet the inclusion and exclusion criteria.
<i>In vitro</i> opioid receptor affinity and <i>in vivo</i> behavioral studies of <i>Nelumbo nucifera</i> flower	2015	Kumarihamy, M and Leon, F and Pettaway, S and Wilson, L and Lambert, JA and Wang, M and Hill, C and McCurdy, CR and ElSohly, MA and Cutler, SJ and Muhammad, I	Excluded	The article was excluded based on title and abstract screening as it did not meet the inclusion and exclusion criteria.
<i>Mentha rotundifolia</i> (L.) Huds. and <i>Salvia officinalis</i> L. hydrosols mitigate aging related comorbidities in rats	2024	Boualam, K and Ibork, H and Lahboub, Z and Sobeh, M and Taghzouti, K	Excluded	The article was excluded based on title and abstract screening as it did not meet the inclusion and exclusion criteria.
182nd ENMC International Workshop: RYR1-related myopathies, 15-17th April 2011, Naarden, The Netherlands	2012	Jungbluth, H. and Dowling, J.J. and Ferreiro, A. and Muntoni, F.	Excluded	The article was excluded based on title and abstract screening as it did not meet the inclusion and exclusion criteria.
2,3,5,4′-Tetrahydroxystilbene-2-O-beta-D-glucoside reverses stress-induced depression via inflammatory and oxidative stress pathways	2018	Jiang, C.-Y. and Qin, X.-Y. and Yuan, M.-M. and Lu, G.-J. and Cheng, Y.	Excluded	The article was excluded based on title and abstract screening as it did not meet the inclusion and exclusion criteria.
3-Hydroxybutyrate regulates energy metabolism and induces BDNF expression in cerebral cortical neurons	2016	Marosi, K. and Kim, S.W. and Moehl, K. and Scheibye-Knudsen, M. and Cheng, A. and Cutler, R. and Camandola, S. and Mattson, M.P.	Excluded	The article was excluded based on title and abstract screening as it did not meet the inclusion and exclusion criteria.
31P magnetization transfer measurements of Pi→ATP flux in exercising human muscle.	2016	Sleigh A and Savage DB and Williams GB and Porter D and Carpenter TA and Brindle KM and Kemp GJ	Excluded	The article was excluded based on title and abstract screening as it did not meet the inclusion and exclusion criteria.
392 - Exercise and Probiotics Attenuate the Development of Alzheimer Disease in Mice	2016	Abraham, Dora and Radak, Zsolt and Feher, Janos	Excluded	The article was excluded based on title and abstract screening as it did not meet the inclusion and exclusion criteria.
6-Hydroxydopamine-Induced Neurotoxicity in Rat Model of Parkinson’s Disease: Is Reversed via Anti-Oxidative Activities of Curcumin and Aerobic Exercise Therapy	2022	Sokouti, H. and Mohajeri, D. and Nourazar, M.A.	Excluded	The article was excluded based on title and abstract screening as it did not meet the inclusion and exclusion criteria.
9- and 13-Hydroxy-octadecadienoic acids (9+13 HODE) are inversely related to granulocyte colony stimulating factor and IL-6 in runners after 2h running.	2016	Nieman DC and Meaney MP and John CS and Knagge KJ and Chen H	Excluded	The article was excluded based on title and abstract screening as it did not meet the inclusion and exclusion criteria.
A 10-day mild treadmill exercise performed before an epileptic seizure alleviates oxidative injury in the skeletal muscle and brain tissues of the rats	2022	Arabaci-Tamer, S. and Cilingir-Kaya, O.T. and Yuksel, M. and Yildirim, A. and Yegen, B.C.	Excluded	The article was excluded based on title and abstract screening as it did not meet the inclusion and exclusion criteria.
A 31P-magnetic resonance spectroscopy and biochemical study of the mo(vbr) mouse: potential model for the mitochondrial encephalomyopathies.	1997	Tracey I and Dunn JF and Radda GK	Excluded	The article was excluded based on title and abstract screening as it did not meet the inclusion and exclusion criteria.
A canine <i>BCAN</i> microdeletion associated with episodic falling syndrome	2012	Gill, JL and Tsai, KL and Krey, C and Noorai, RE and Vanbellinghen, JF and Garosi, LS and Shelton, GD and Clark, LA and Harvey, RJ	Excluded	The article was excluded based on title and abstract screening as it did not meet the inclusion and exclusion criteria.
A chronic low-dose magnesium L-lactate administration has a beneficial effect on the myocardium and the skeletal muscles	2022	Pinto, MM and Dubouchaud, H and Jouve, C and Rigaudière, JP and Patrac, V and Bouvier, D and Hininger-Favier, I and Walrand, S and Demaison, L	Excluded	The article was excluded based on title and abstract screening as it did not meet the inclusion and exclusion criteria.
A combination of soy isoflavone supplementation and exercise improves lipid profiles and protects antioxidant defense-systems against exercise-induced oxidative stress in ovariectomized rats.	2007	Oh HY and Lim S and Lee JM and Kim DY and Ann ES and Yoon S	Excluded	The article was excluded based on title and abstract screening as it did not meet the inclusion and exclusion criteria.
A cross-sectional study of functional and metabolic changes during aging through the lifespan in male mice	2021	Petr, M.A. and Alfaras, I. and Krawcyzk, M. and Bair, W.-N. and Mitchell, S.J. and Morrell, C.H. and Studenski, S.A. and Price, N.L. and Fishbein, K.W. and Spencer, R.G. and Scheibye-Knudsen, M. and Lakatta, E.G. and Ferrucci, L. and Aon, M.A. and Bernier, M. and de Cabo, R.	Excluded	The article was excluded based on title and abstract screening as it did not meet the inclusion and exclusion criteria.
A Dual Role of ATM in Ischemic Preconditioning and Ischemic Injury	2020	Xie, G.-H. and Dai, H.-J. and Liu, F. and Zhang, Y.-P. and Zhu, L. and Nie, J.-J. and Wu, J.-H.	Excluded	The article was excluded based on title and abstract screening as it did not meet the inclusion and exclusion criteria.
A fundamental role for oxidants and intracellular calcium signals in Alzheimer’s pathogenesis—and how a comprehensive antioxidant strategy may aid prevention of this disorder	2021	McCarty, M.F. and Dinicolantonio, J.J. and Lerner, A.	Excluded	The article was excluded based on title and abstract screening as it did not meet the inclusion and exclusion criteria.
A Growing Dilemma: Antenatal Corticosteroids and Long-Term Consequences	2022	Asztalos, EV and Murphy, KE and Matthews, SG	Excluded	The article was excluded based on title and abstract screening as it did not meet the inclusion and exclusion criteria.
A high-fat, refined-carbohydrate diet induces endothelial dysfunction and oxidant/antioxidant imbalance and depresses NOS protein expression	2005	Roberts, CK and Barnard, RJ and Sindhu, RK and Jurczak, M and Ehdaie, A and Vaziri, ND	Excluded	The article was excluded based on title and abstract screening as it did not meet the inclusion and exclusion criteria.
A Long-Term Enriched Environment Ameliorates the Accelerated Age-Related Memory Impairment Induced by Gestational Administration of Lipopolysaccharide: Role of Plastic Mitochondrial Quality Control	2021	Zhuang, Z.-Q. and Zhang, Z.-Z. and Zhang, Y.-M. and Ge, H.-H. and Sun, S.-Y. and Zhang, P. and Chen, G.-H.	Excluded	The article was excluded based on title and abstract screening as it did not meet the inclusion and exclusion criteria.
A memory-based neuronal substrate model of psychogenic non-epileptic seizure and posttraumatic stress disorder	2019	Dawood, S	Excluded	The article was excluded based on title and abstract screening as it did not meet the inclusion and exclusion criteria.
A model of negative emotional contagion between male-female rat dyads: Effects of voluntary exercise on stress-induced behavior and BDNF-TrkB signaling	2021	Meade, GM and Charron, LS and Kilburn, LW and Pei, Z and Wang, HY and Robinson, S	Excluded	The article was excluded based on title and abstract screening as it did not meet the inclusion and exclusion criteria.
A Narrative Review on REM Sleep Deprivation: A Promising Non-Pharmaceutical Alternative for Treating Endogenous Depression	2023	Crișan, C.A. and Milhem, Z. and Stretea, R. and Țața, I.-M. and Cherecheș, R.M. and Micluția, I.V.	Excluded	The article was excluded based on title and abstract screening as it did not meet the inclusion and exclusion criteria.
A neural signaling triumvirate that influences ageing and age-related disease: insulin/IGF-1, BDNF and serotonin.	2004	Mattson MP and Maudsley S and Martin B	Excluded	The article was excluded based on title and abstract screening as it did not meet the inclusion and exclusion criteria.
A neuromechanical model for <i>Drosophila</i> larval crawling based on physical measurements	2022	Sun, XY and Liu, YT and Liu, C and Mayumi, K and Ito, K and Nose, A and Kohsaka, H	Excluded	The article was excluded based on title and abstract screening as it did not meet the inclusion and exclusion criteria.
A new SOD mimic, Mn(III) <i>ortho N</i>-butoxyethylpyridylporphyrin, combines superb potency and lipophilicity with low toxicity	2012	Rajic, Z and Tovmasyan, A and Spasojevic, I and Sheng, HX and Lu, MM and Li, AM and Gralla, EB and Warner, DS and Benov, L and Batinic-Haberle, I	Excluded	The article was excluded based on title and abstract screening as it did not meet the inclusion and exclusion criteria.
A Novel Animal Model Simulating the Beginning of Combat Exposure	2017	Kim, D and Kim, CY and Koo, H and Heo, Y and Cheon, K	Excluded	The article was excluded based on title and abstract screening as it did not meet the inclusion and exclusion criteria.
A pilot study to assess the effect of acute exercise on brain glutathione.	2018	Rai S and Chowdhury A and Reniers RLEP and Wood SJ and Lucas SJE and Aldred S	Excluded	The article was excluded based on title and abstract screening as it did not meet the inclusion and exclusion criteria.
A potential role for free radical-mediated skeletal muscle soreness in the pathophysiology of acute mountain sickness.	2001	Bailey DM and Davies B and Young IS and Hullin DA and Seddon PS	Excluded	The article was excluded based on title and abstract screening as it did not meet the inclusion and exclusion criteria.
A Promising Strategy to Treat Neurodegenerative Diseases by SIRT3 Activation.	2023	Tyagi A and Pugazhenthi S	Excluded	The article was excluded based on title and abstract screening as it did not meet the inclusion and exclusion criteria.
A randomized trial of coenzyme Q10 in mitochondrial disorders.	2010	Glover EI and Martin J and Maher A and Thornhill RE and Moran GR and Tarnopolsky MA	Excluded	The article was excluded based on title and abstract screening as it did not meet the inclusion and exclusion criteria.
A review of interventions against fetal alcohol spectrum disorder targeting oxidative stress	2018	Zhang, YP and Wang, HX and Li, Y and Peng, Y	Excluded	The article was excluded based on title and abstract screening as it did not meet the inclusion and exclusion criteria.
A review of lifestyle factors that contribute to important pathways associated with major depression: Diet, sleep and exercise	2013	Lopresti, A.L. and Hood, S.D. and Drummond, P.D.	Excluded	The article was excluded based on title and abstract screening as it did not meet the inclusion and exclusion criteria.
A review of post-concussion syndrome and psychological factors associated with concussion	2015	Broshek, DK and De Marco, AP and Freeman, JR	Excluded	The article was excluded based on title and abstract screening as it did not meet the inclusion and exclusion criteria.
A review of the multi-level adaptations for maximizing aerobic dive duration in marine mammals: from biochemistry to behavior	2014	Davis, RW	Excluded	The article was excluded based on title and abstract screening as it did not meet the inclusion and exclusion criteria.
A review of the preclinical and clinical studies on the role of the gut microbiome in aging and neurodegenerative diseases and its modulation	2022	Hashim, H.M. and Makpol, S.	Excluded	The article was excluded based on title and abstract screening as it did not meet the inclusion and exclusion criteria.
A reward increases running-wheel performance without changing cell proliferation, neuronal differentiation or cell death in the dentate gyrus of C57BL/6 mice	2009	Klaus, F and Hauser, T and Slomianka, L and Lipp, HP and Amrein, I	Excluded	The article was excluded based on title and abstract screening as it did not meet the inclusion and exclusion criteria.
A rodent model of premenstrual dysphoria: Progesterone withdrawal induces depression-like behavior that is differentially sensitive to classes of antidepressants	2012	Li, Y and Pehrson, AL and Budac, DP and Sánchez, C and Gulinello, M	Excluded	The article was excluded based on title and abstract screening as it did not meet the inclusion and exclusion criteria.
A Role for Advanced Glycation End Products in Molecular Ageing.	2023	Zgutka K and Tkacz M and Tomasiak P and Tarnowski M	Excluded	The article was excluded based on title and abstract screening as it did not meet the inclusion and exclusion criteria.
A self-selected 16:8 time-restricted eating quasi-experimental intervention improves various markers of cardiovascular health in middle-age male cyclists.	2023	Waldman HS and Witt CR and Grozier CD and McAllister MJ	Excluded	The article was excluded based on title and abstract screening as it did not meet the inclusion and exclusion criteria.
A single episode of stress during adolescence impairs short-term memory and increases risk behaviour in an animal model of attention-deficit/ hyperactivity disorder	2021	Raony, I and Geraldo, A and Pandolfo, P	Excluded	The article was excluded based on title and abstract screening as it did not meet the inclusion and exclusion criteria.
A split-label design for simultaneous measurements of perfusion in distant slices by pulsed arterial spin labeling.	2021	Baligand C and Hirschler L and Veeger TTJ and Václavů L and Franklin SL and van Osch MJP and Kan HE	Excluded	The article was excluded based on title and abstract screening as it did not meet the inclusion and exclusion criteria.
A study on the antioxidant effect of Coriolus versicolor polysaccharide in rat brain tissues.	2013	Chen, J. and Jin, X. and Zhang, L. and Yang, L.	Excluded	The article was excluded based on title and abstract screening as it did not meet the inclusion and exclusion criteria.
A Systematic Review and Meta-Analysis on the Effects of Exercise on the Endocannabinoid System	2022	Desai, S and Borg, B and Cuttler, C and Crombie, KM and Rabinak, CA and Hill, MN and Marusak, HA	Excluded	The article was excluded based on title and abstract screening as it did not meet the inclusion and exclusion criteria.
A systematic review of exercise modalities that reduce pro-inflammatory cytokines in humans and animals' models with mild cognitive impairment or dementia	2023	Ayari, S and Abellard, A and Carayol, M and Guedj, E and Gavarry, O	Excluded	The article was excluded based on title and abstract screening as it did not meet the inclusion and exclusion criteria.
A virtual rat for simulating environmental and exertional heat stress	2014	Rakesh, V and Stallings, JD and Reifman, J	Excluded	The article was excluded based on title and abstract screening as it did not meet the inclusion and exclusion criteria.
A Walnut Diet in Combination with Enriched Environment Improves Cognitive Function and Affects Lipid Metabolites in Brain and Liver of Aged NMRI Mice	2021	Esselun, C. and Dilberger, B. and Silaidos, C.V. and Koch, E. and Schebb, N.H. and Eckert, G.P.	Excluded	The article was excluded based on title and abstract screening as it did not meet the inclusion and exclusion criteria.
Abdominal surgery increases activity in several phoenixin immunoreactive nuclei	2023	Friedrich, T and Goebel-Stengel, M and Schalla, MA and Kobelt, P and Rose, M and Stengel, A	Excluded	The article was excluded based on title and abstract screening as it did not meet the inclusion and exclusion criteria.
Aberrant subcellular neuronal calcium regulation in aging and Alzheimer's disease	2011	Camandola, Simonetta and Mattson, Mark P.	Excluded	The article was excluded based on title and abstract screening as it did not meet the inclusion and exclusion criteria.
Abnormal in vivo skeletal muscle energy metabolism in Huntington's disease and dentatorubropallidoluysian atrophy.	2000	Lodi R and Schapira AH and Manners D and Styles P and Wood NW and Taylor DJ and Warner TT	Excluded	The article was excluded based on title and abstract screening as it did not meet the inclusion and exclusion criteria.
Absence of selective brain cooling in free-ranging zebras in their natural habitat	2000	Fuller, A and Maloney, SK and Kamerman, PR and Mitchell, G and Mitchell, D	Excluded	The article was excluded based on title and abstract screening as it did not meet the inclusion and exclusion criteria.
ACE2 gene combined with exercise training attenuates central AngII/AT1 axis function and oxidative stress in a prehypertensive rat model.	2022	Chen XY and Lin C and Liu GY and Pei C and Xu GQ and Gao L and Wang SZ and Pan YX	Excluded	The article was excluded based on title and abstract screening as it did not meet the inclusion and exclusion criteria.
Acetyl-L-carnitine as a putative candidate for the treatment of stress-related psychiatric disorders: Novel evidence from a zebrafish model	2019	Marcon, M and Mocelin, R and de Oliveira, DL and Araujo, ASD and Herrmann, AP and Piato, A	Excluded	The article was excluded based on title and abstract screening as it did not meet the inclusion and exclusion criteria.
Achieving and maintaining cognitive vitality with aging	2002	Fillit, HM and Butler, RN and O'Connell, AW and Albert, MS and Birren, JE and Cotman, CW and Greenough, WT and Gold, PE and Kramer, AF and Kuller, LH and Perls, TT and Sahagan, BG and Tully, T	Excluded	The article was excluded based on title and abstract screening as it did not meet the inclusion and exclusion criteria.
Achieving brain clearance and preventing neurodegenerative diseases—A glymphatic perspective	2021	Kylkilahti, T.M. and Berends, E. and Ramos, M. and Shanbhag, N.C. and Töger, J. and Markenroth Bloch, K. and Lundgaard, I.	Excluded	The article was excluded based on title and abstract screening as it did not meet the inclusion and exclusion criteria.
ACTIVATION OF 5-HT1C-RECEPTORS SUPPRESSES EXCESSIVE WHEEL RUNNING INDUCED BY SEMISTARVATION IN THE RAT	1992	WILCKENS, T and SCHWEIGER, U and PIRKE, KM	Excluded	The article was excluded based on title and abstract screening as it did not meet the inclusion and exclusion criteria.
Activation of rat pituitary-adrenocortical and sympatho-adrenomedullary system in response to different stressors	2005	Gavrilovic, L and Dronjak, S	Excluded	The article was excluded based on title and abstract screening as it did not meet the inclusion and exclusion criteria.
Activities of α-asarone in various animal seizure models and in biochemical assays might be essentially accounted for by antioxidant properties	2010	Pages, N. and Maurois, P. and Delplanque, B. and Bac, P. and Stables, J.P. and Tamariz, J. and Chamorro, G. and Vamecq, J.	Excluded	The article was excluded based on title and abstract screening as it did not meet the inclusion and exclusion criteria.
Activity wheel running reduces escape latency and alters brain monoamine levels after footshock	1997	Dishman, RK and Renner, KJ and Youngstedt, SD and Reigle, TG and Bunnell, BN and Burke, KA and Yoo, HS and Mougey, EH and Meyerhof, JL	Excluded	The article was excluded based on title and abstract screening as it did not meet the inclusion and exclusion criteria.
Activity-based anorexia activates CRF immunoreactive neurons in female rats	2018	Scharner, S and Friedrich, T and Goebel-Stengel, M and Kobelt, P and Rose, M and Stengel, A	Excluded	The article was excluded based on title and abstract screening as it did not meet the inclusion and exclusion criteria.
Activity-based anorexia has differential effects on apical dendritic branching in dorsal and ventral hippocampal CA1	2014	Chowdhury, TG and Barbarich-Marsteller, NC and Chan, TE and Aoki, C	Excluded	The article was excluded based on title and abstract screening as it did not meet the inclusion and exclusion criteria.
Activity-dependent, stress-responsive BDNF signaling and the quest for optimal brain health and resilience throughout the lifespan	2013	Rothman, S.M. and Mattson, M.P.	Excluded	The article was excluded based on title and abstract screening as it did not meet the inclusion and exclusion criteria.
Acute Effects of Moderate and Strenuous Running on Trace Element Distribution in the Brain, Liver, and Spleen of Trained Rats	2013	Ergen, K and Ince, H and Düzova, H and Karakoç, Y and Emre, MH	Excluded	The article was excluded based on title and abstract screening as it did not meet the inclusion and exclusion criteria.
Acute exercise and thioredoxin-1 in rat brain, and alpha-lipoic acid and thioredoxin-interacting protein response, in diabetes	2010	Lappalainen, Z. and Lappalainen, J. and Laaksonen, D.E. and Oksala, N.K.J. and Khanna, S. and Sen, C.K. and Atalay, M.	Excluded	The article was excluded based on title and abstract screening as it did not meet the inclusion and exclusion criteria.
Acute exercise increases hippocampal TNF-α, Caspase-3 and Caspase-7 expression in healthy young and older mice	2015	Packer, N. and Hoffman-Goetz, L.	Excluded	The article was excluded based on title and abstract screening as it did not meet the inclusion and exclusion criteria.
Acute exhaustive exercise does not alter lipid peroxidation levels and antioxidant enzyme activities in rat hippocampus, prefrontal cortex and striatum	2006	Acikgoz, O. and Aksu, I. and Topcu, A. and Kayatekin, B.M.	Excluded	The article was excluded based on title and abstract screening as it did not meet the inclusion and exclusion criteria.
Acute pH alterations do not impact cardiac mitochondrial respiration in naked mole-rats or mice.	2022	Huynh KW and Sabir S and Cheng H and Pamenter ME	Excluded	The article was excluded based on title and abstract screening as it did not meet the inclusion and exclusion criteria.
Acute stress affects the global DNA methylation profile in rat brain: Modulation by physical exercise	2015	Rodrigues, GM and Toffoli, LV and Manfredo, MH and Francis-Oliveira, J and Silva, AS and Raquel, HA and Martins-Pinge, MC and Moreira, EG and Fernandes, KB and Pelosi, GG and Gomes, MV	Excluded	The article was excluded based on title and abstract screening as it did not meet the inclusion and exclusion criteria.
Acylcarnitines as markers of exercise-associated fuel partitioning, xenometabolism, and potential signals to muscle afferent neurons.	2017	Zhang J and Light AR and Hoppel CL and Campbell C and Chandler CJ and Burnett DJ and Souza EC and Casazza GA and Hughen RW and Keim NL and Newman JW and Hunter GR and Fernandez JR and Garvey WT and Harper ME and Fiehn O and Adams SH	Excluded	The article was excluded based on title and abstract screening as it did not meet the inclusion and exclusion criteria.
Adaptation to exercise-induced oxidative stress: From muscle to brain	2001	Radak, Z. and Taylor, A.W. and Ohno, H. and Goto, S.	Excluded	The article was excluded based on title and abstract screening as it did not meet the inclusion and exclusion criteria.
Adaptation to oxidative challenge induced by chronic physical exercise prevents Na+,K+-ATPase activity inhibition after traumatic brain injury	2009	Lima, Frederico Diniz and Oliveira, Mauro Schneider and Furian, Ana Flávia and Souza, Mauren Assis and Rambo, Leonardo Magno and Ribeiro, Leandro Rodrigo and Silva, Luiz Fernando Almeida and Retamoso, Leandro Thies and Hoffmann, Maurício Scopel and Magni, Danieli Valnes and Pereira, Leticia and Fighera, Michele Rechia and Mello, Carlos Fernando and Royes, Luiz Fernando Freire	Excluded	The article was excluded based on title and abstract screening as it did not meet the inclusion and exclusion criteria.
Adaptogenic and central nervous system effects of single doses of 3% rosavin and 1% salidroside <i>Rhodiola rosea</i> L. extract in mice	2007	Perfumi, M and Mattioli, L	Excluded	The article was excluded based on title and abstract screening as it did not meet the inclusion and exclusion criteria.
Adaptogenic properties of six <i>Rasayana</i> herbs used in ayurvedic medicine	1999	Rege, NN and Thatte, UM and Dahanukar, SA	Excluded	The article was excluded based on title and abstract screening as it did not meet the inclusion and exclusion criteria.
Addition of candesartan to angiotensin converting enzyme inhibitor therapy in patients with chronic heart failure does not reduce levels of oxidative stress.	2002	Ellis GR and Nightingale AK and Blackman DJ and Anderson RA and Mumford C and Timmins G and Lang D and Jackson SK and Penney MD and Lewis MJ and Frenneaux MP and Morris-Thurgood J	Excluded	The article was excluded based on title and abstract screening as it did not meet the inclusion and exclusion criteria.
Additive anticonvulsant effects of creatine supplementation and physical exercise against pentylenetetrazol-induced seizures	2009	Rambo, L.M. and Ribeiro, L.R. and Oliveira, M.S. and Furian, A.F. and Lima, F.D. and Souza, M.A. and Silva, L.F.A. and Retamoso, L.T. and Corte, C.L.D. and Puntel, G.O. and de Avila, D.S. and Soares, F.A.A. and Fighera, M.R. and Mello, C.F. and Royes, L.F.F.	Excluded	The article was excluded based on title and abstract screening as it did not meet the inclusion and exclusion criteria.
Adiponectin role in neurodegenerative diseases: Focus on nutrition review	2020	Polito, R. and Di Meo, I. and Barbieri, M. and Daniele, A. and Paolisso, G. and Rizzo, M.R.	Excluded	The article was excluded based on title and abstract screening as it did not meet the inclusion and exclusion criteria.
Administration of diphenyl diselenide (PhSe)<sub>2</sub> following repetitive mild traumatic brain injury exacerbates anxiety-like symptomology in a rat model	2020	Yamakawa, GR and Eyolfson, E and Weerawardhena, H and Mychasiuk, R	Excluded	The article was excluded based on title and abstract screening as it did not meet the inclusion and exclusion criteria.
Administration of melatonin and related indoles prevents exercise-induced cellular oxidative changes in rats	1997	Hara, M. and Iigo, M. and Ohtani-Kaneko, R. and Nakamura, N. and Suzuki, T. and Reiter, R.J. and Hirata, K.	Excluded	The article was excluded based on title and abstract screening as it did not meet the inclusion and exclusion criteria.
ADOLESCENT EXPOSURE TO COCAINE INCREASES ANXIETY-LIKE BEHAVIOR AND INDUCES MORPHOLOGIC AND NEUROCHEMICAL CHANGES IN THE HIPPOCAMPUS OF ADULT RATS	2016	Zhu, W and Mao, Z and Zhu, C and Li, M and Cao, C and Guan, Y and Yuan, J and Xie, G and Guan, X	Excluded	The article was excluded based on title and abstract screening as it did not meet the inclusion and exclusion criteria.
Adolescent nonpharmacological interventions for early-life stress and their mechanisms	2023	Li, Y and Shi, DD and Wang, Z	Excluded	The article was excluded based on title and abstract screening as it did not meet the inclusion and exclusion criteria.
Adolescent stress and neural plasticity in hamsters: a vasopressin-serotonin model of inappropriate aggressive behaviour	2000	Ferris, CF	Excluded	The article was excluded based on title and abstract screening as it did not meet the inclusion and exclusion criteria.
Adolescent swimming exercise following maternal valproic acid treatment improves cognition and reduces stress-related symptoms in offspring mice: Role of sex and brain cytokines	2023	Barzegari, A and Mahdirejei, HA and Hanani, M and Esmaeili, MH and Salari, AA	Excluded	The article was excluded based on title and abstract screening as it did not meet the inclusion and exclusion criteria.
Adolescent voluntary exercise attenuated hippocampal innate immunity responses and depressive-like behaviors following maternal separation stress in male rats	2016	Sadeghi, M and Peeri, M and Hosseini, MJ	Excluded	The article was excluded based on title and abstract screening as it did not meet the inclusion and exclusion criteria.
ADP-Regulation of mitochondrial free radical production is different with complex I- or complex II-linked substrates: Implications for the exercise paradox and brain hypermetabolism	1997	Herrero, A. and Barja, G.	Excluded	The article was excluded based on title and abstract screening as it did not meet the inclusion and exclusion criteria.
Adropin increases with swimming exercise and exerts a protective effect on the brain of aged rats	2022	Parlak, H. and Ozkan, A. and Sinen, O. and Bulbul, M. and Aslan, M.A. and Agar, A.	Excluded	The article was excluded based on title and abstract screening as it did not meet the inclusion and exclusion criteria.
Adult hippocampal neurogenesis: An important target associated with antidepressant effects of exercise	2017	Sun, L. and Sun, Q. and Qi, J.	Excluded	The article was excluded based on title and abstract screening as it did not meet the inclusion and exclusion criteria.
Adult male rats exposed to an alcohol diet exhibit a blunted adrenocorticotropic hormone response to immune or physical stress: Possible role of nitric oxide	1995	Rivier, C	Excluded	The article was excluded based on title and abstract screening as it did not meet the inclusion and exclusion criteria.
Adult neurogenesis and schizophrenia: is there a link?	2007	Reif, A and Schmitt, A and Fritzen, S and Lesch, KP	Excluded	The article was excluded based on title and abstract screening as it did not meet the inclusion and exclusion criteria.
Adult neurogenesis transiently generates oxidative stress	2012	Walton, N.M. and Shin, R. and Tajinda, K. and Heusner, C.L. and Kogan, J.H. and Miyake, S. and Chen, Q. and Tamura, K. and Matsumoto, M.	Excluded	The article was excluded based on title and abstract screening as it did not meet the inclusion and exclusion criteria.
Adult Neurogenesis under Control of the Circadian System	2022	Ali, A.A.H. and von Gall, C.	Excluded	The article was excluded based on title and abstract screening as it did not meet the inclusion and exclusion criteria.
Advanced glycation end products, oxidative stress and metalloproteinases are altered in the cerebral microvasculature during aging	2007	Safciuc, F and Constantin, A and Manea, A and Nicolae, M and Popov, D and Raicu, M and Alexandru, D and Constantinescu, E	Excluded	The article was excluded based on title and abstract screening as it did not meet the inclusion and exclusion criteria.
Aerobic and neuromuscular training: effect on the capacity, efficiency, and fatigability of patients with traumatic brain injuries.	1990	Jankowski LW and Sullivan SJ	Excluded	The article was excluded based on title and abstract screening as it did not meet the inclusion and exclusion criteria.
Aerobic and resistance exercises affect the BDNF/TrkB signaling pathway, and hippocampal neuron density of high-fat diet-induced obese elderly rats.	2023	Maryam, K. and Ali, H.	Excluded	The article was excluded based on title and abstract screening as it did not meet the inclusion and exclusion criteria.
Aerobic and strength training induce changes in oxidative stress parameters and elicit modifications of various cellular components in skeletal muscle of aged rats	2018	Vilela, Thais Ceresér and Effting, Pauline Souza and dos Santos Pedroso, Giulia and Farias, Hemelin and Paganini, Lara and Rebelo Sorato, Helen and Nesi, Renata Tiescoski and de Andrade, Vanessa Moraes and de Pinho, Ricardo Aurino	Excluded	The article was excluded based on title and abstract screening as it did not meet the inclusion and exclusion criteria.
Aerobic endurance capacity affects spatial memory and SIRT1 is a potent modulator of 8-oxoguanine repair	2013	Sarga, L. and Hart, N. and Koch, L.G. and Britton, S.L. and Hajas, G. and Boldogh, I. and Ba, X. and Radak, Z.	Excluded	The article was excluded based on title and abstract screening as it did not meet the inclusion and exclusion criteria.
Aerobic exercise and nano-curcumin supplementation improve inflammation in elderly females with metabolic syndrome.	2020	Osali A	Excluded	The article was excluded based on title and abstract screening as it did not meet the inclusion and exclusion criteria.
Aerobic exercise attenuates neurodegeneration and promotes functional recovery – Why it matters for neurorehabilitation & neural repair	2020	Zhang, D. and Lu, Y. and Zhao, X. and Zhang, Q. and Li, L.	Excluded	The article was excluded based on title and abstract screening as it did not meet the inclusion and exclusion criteria.
Aerobic exercise combined with antioxidative treatment does not counteract moderate- or mid-stage alzheimer-like pathophysiology of APP/PS1 mice	2013	Xu, Z.-Q. and Zhang, L.-Q. and Wang, Q. and Marshall, C. and Xiao, N. and Gao, J.-Y. and Wu, T. and Ding, J. and Hu, G. and Xiao, M.	Excluded	The article was excluded based on title and abstract screening as it did not meet the inclusion and exclusion criteria.
Aerobic exercise combined with chlorogenic acid exerts neuroprotective effects and reverses cognitive decline in Alzheimer’s disease model mice (APP/PS1) via the SIRT1/ /PGC-1α/PPARγ signaling pathway	2023	Shi, D. and Hao, Z. and Qi, W. and Jiang, F. and Liu, K. and Shi, X.	Excluded	The article was excluded based on title and abstract screening as it did not meet the inclusion and exclusion criteria.
Aerobic exercise effects on neuroprotection and brain repair following stroke: A systematic review and perspective	2014	Austin, M.W. and Ploughman, M. and Glynn, L. and Corbett, D.	Excluded	The article was excluded based on title and abstract screening as it did not meet the inclusion and exclusion criteria.
Aerobic exercise improves ejaculatory behaviors and complements dapoxetine treatment by upregulating the BDNF-5-HT duo: a pilot study in rats	2023	Huang, YY and Peng, DW and Liu, QS and Jiang, H and Zhang, XS	Excluded	The article was excluded based on title and abstract screening as it did not meet the inclusion and exclusion criteria.
Aerobic exercise increases sprouting angiogenesis in the male rat motor cortex	2020	Stevenson, ME and Miller, CC and Owen, HA and Swain, RA	Excluded	The article was excluded based on title and abstract screening as it did not meet the inclusion and exclusion criteria.
AEROBIC EXERCISE PREVENTS AGE-DEPENDENT COGNITIVE DECLINE AND REDUCES ANXIETY-RELATED BEHAVIORS IN MIDDLE-AGED AND OLD RATS	2012	Pietrelli, A and Lopez-Costa, J and Goñi, R and Brusco, A and Basso, N	Excluded	The article was excluded based on title and abstract screening as it did not meet the inclusion and exclusion criteria.
Aerobic exercise prevents rarefaction of pial collaterals and increased stroke severity that occur with aging	2017	Rzechorzek, W. and Zhang, H. and Buckley, B.K. and Hua, K. and Pomp, D. and Faber, J.E.	Excluded	The article was excluded based on title and abstract screening as it did not meet the inclusion and exclusion criteria.
Aerobic exercise regulates synaptic transmission and reactive oxygen species production in the paraventricular nucleus of spontaneously hypertensive rats	2019	Li, Cui and Li, Yan and Zhao, Ziqi and Lv, Yuanyuan and Gu, Boya and Zhao, Li	Excluded	The article was excluded based on title and abstract screening as it did not meet the inclusion and exclusion criteria.
Aerobic exercise training reduces deep-frying oil-induced apoptosis of hippocampal tissue by reducing oxidative stress in male rats	2023	Nikbin, S. and fardad, G. and Yazdi, S. and Bahman, M.H. and Ettefagh, P. and Khalegi, F. and Molaei, M. and Azizbeigi, K. and Guerra-Balic, M. and Montané, J. and Zargani, M. and Azarbayjani, M.A.	Excluded	The article was excluded based on title and abstract screening as it did not meet the inclusion and exclusion criteria.
Aerobic Glycolysis: A DeOxymoron of (Neuro)Biology.	2022	Schurr A and Passarella S	Excluded	The article was excluded based on title and abstract screening as it did not meet the inclusion and exclusion criteria.
Aerobic interval training improves oxygen uptake efficiency by enhancing cerebral and muscular hemodynamics in patients with heart failure	2013	Fu, Tieh-cheng and Wang, Chao-Hung and Lin, Pay-Shin and Hsu, Chih-Chin and Cherng, Wen-Jin and Huang, Shu-Chun and Liu, Min-Hui and Chiang, Cheng-Lin and Wang, Jong-Shyan	Excluded	The article was excluded based on title and abstract screening as it did not meet the inclusion and exclusion criteria.
Aerobic physical exercise as a neuroprotector strategy for ethanol binge-drinking effects in the hippocampus and systemic redox status in rats	2019	Pamplona-Santos, D. and Lamarão-Vieira, K. and Nascimento, P.C. and Bittencourt, L.O. and Corrêa, M.G. and Dos Santos, S.M. and Cartágenes, S.C. and Fernandes, L.M.P. and Monteiro, M.C. and Maia, C.S.F. and Lima, R.R.	Excluded	The article was excluded based on title and abstract screening as it did not meet the inclusion and exclusion criteria.
Aerobic Physical Training Protects the Rat Brain Against Exercise-Heat Related Oxidative Damage through the Increased Expression of HSP70	2019	Wang, D. and Ripley-Gonzalez, J.W. and Hu, Y.	Excluded	The article was excluded based on title and abstract screening as it did not meet the inclusion and exclusion criteria.
Aerobic training associated with an active lifestyle exerts a protective effect against oxidative damage in hypothalamus and liver: The involvement of energy metabolism.	2021	Scariot PPM and Manchado-Gobatto FB and Van Ginkel PR and Prolla TA and Gobatto CA	Excluded	The article was excluded based on title and abstract screening as it did not meet the inclusion and exclusion criteria.
Aerobic training is safe and improves exercise capacity in patients with mitochondrial myopathy.	2006	Jeppesen TD and Schwartz M and Olsen DB and Wibrand F and Krag T and Dunø M and Hauerslev S and Vissing J	Excluded	The article was excluded based on title and abstract screening as it did not meet the inclusion and exclusion criteria.
Aerobic Treadmill Exercise Upregulates Epidermal Growth Factor Levels and Improves Learning and Memory in d-galactose-Induced Aging in a Mouse Model	2023	Guo, C. and Kong, X. and Fan, Y. and Zhang, R.	Excluded	The article was excluded based on title and abstract screening as it did not meet the inclusion and exclusion criteria.
Affective dysfunction in a mouse model of Rett syndrome: Therapeutic effects of environmental stimulation and physical activity	2016	Kondo, MA and Gray, LJ and Pelka, GJ and Leang, SK and Christodoulou, J and Tam, PPL and Hannan, AJ	Excluded	The article was excluded based on title and abstract screening as it did not meet the inclusion and exclusion criteria.
Age peculiarities in changes of free radical oxidation processes in the brain of rats with hypothyroidism	2007	Ali, K.A. and Davydov, V.V.	Excluded	The article was excluded based on title and abstract screening as it did not meet the inclusion and exclusion criteria.
Age peculiarities of changes of superoxide dismutase, glutathione peroxidase and catalase activity in the brain of rats during immobilized stress	2004	Suvorova, I.N. and Davydov, V.V.	Excluded	The article was excluded based on title and abstract screening as it did not meet the inclusion and exclusion criteria.
Age-dependent effects of esculetin on mood-related behavior and cognition from stressed mice are associated with restoring brain antioxidant status	2016	Martín-Aragón, S. and Villar, Á. and Benedí, J.	Excluded	The article was excluded based on title and abstract screening as it did not meet the inclusion and exclusion criteria.
Age-related alterations at neuromuscular junction: Role of oxidative stress and epigenetic modifications	2021	Dobrowolny, G. and Barbiera, A. and Sica, G. and Scicchitano, B.M.	Excluded	The article was excluded based on title and abstract screening as it did not meet the inclusion and exclusion criteria.
Age-related changes in the brain antioxidant status: modulation by dietary supplementation of Decalepis hamiltonii and physical exercise	2016	Ravikiran, T. and Sowbhagya, R. and Anupama, S.K. and Anand, S. and Bhagyalakshmi, D.	Excluded	The article was excluded based on title and abstract screening as it did not meet the inclusion and exclusion criteria.
Age-Related Cognitive Impairment as a Sign of Geriatric Neurocardiovascular Interactions: May Polyphenols Play a Protective Role?	2015	Jagla, F and Pechanova, O	Excluded	The article was excluded based on title and abstract screening as it did not meet the inclusion and exclusion criteria.
Age-related responses of the rat cerebral cortex: Influence of vitamin E and exercise on the cholinergic system	2009	Jolitha, A.B. and Subramanyam, M.V.V. and Asha Devi, S.	Excluded	The article was excluded based on title and abstract screening as it did not meet the inclusion and exclusion criteria.
Ageing and neuronal vulnerability	2006	Mattson, M.P. and Magnus, T.	Excluded	The article was excluded based on title and abstract screening as it did not meet the inclusion and exclusion criteria.
Aging and biomedicine 2005: Where should we go from here?	2005	Barton, M.	Excluded	The article was excluded based on title and abstract screening as it did not meet the inclusion and exclusion criteria.
Aging and Neurodegeneration: A Tangle of Models and Mechanisms.	2016	Chakrabarti S and Mohanakumar KP	Excluded	The article was excluded based on title and abstract screening as it did not meet the inclusion and exclusion criteria.
Aging and Stress: Past Hypotheses, Present Approaches and Perspectives	2011	Garrido, P	Excluded	The article was excluded based on title and abstract screening as it did not meet the inclusion and exclusion criteria.
Aging and Susceptibility to Toluene in Rats: A Pharmacokinetic, Biomarker, and Physiological Approach	2010	Gordon, CJ and Gottipolu, RR and Kenyon, EM and Thomas, R and Schladweiler, MC and Mack, CM and Shannahan, JH and Wallenborn, JG and Nyska, A and MacPhail, RC and Richards, JE and Devito, M and Kodavanti, UP	Excluded	The article was excluded based on title and abstract screening as it did not meet the inclusion and exclusion criteria.
Aging brain: Prevention of oxidative stress by vitamin E and exercise	2009	Asha Devi, S.	Excluded	The article was excluded based on title and abstract screening as it did not meet the inclusion and exclusion criteria.
Aging increases basal but not stress-induced levels of corticosterone in the brain of the awake rat	2012	Garrido, P and de Blas, M and Del Arco, A and Segovia, G and Mora, F	Excluded	The article was excluded based on title and abstract screening as it did not meet the inclusion and exclusion criteria.
Aging process, cognitive decline and Alzheimer`s disease: can strength training modulate these responses?	2015	Portugal EM and Vasconcelos PG and Souza R and Lattari E and Monteiro-Junior RS and Machado S and Deslandes AC	Excluded	The article was excluded based on title and abstract screening as it did not meet the inclusion and exclusion criteria.
Aging-related Increase in Rho Kinase Activity in the Nigral Region Is Counteracted by Physical Exercise.	2016	Muñoz A and Corrêa CL and Villar-Cheda B and Costa-Besada MA and Labandeira-Garcia JL	Excluded	The article was excluded based on title and abstract screening as it did not meet the inclusion and exclusion criteria.
Aging: An important factor for the pathogenesis of neurodegenerative diseases	2009	Farooqui, T. and Farooqui, A.A.	Excluded	The article was excluded based on title and abstract screening as it did not meet the inclusion and exclusion criteria.
Alcohol aggravates stress-induced cognitive deficits and hippocampal neurotoxicity: Protective effect of melatonin	2017	Rajput, P. and Jangra, A. and Kwatra, M. and Mishra, A. and Lahkar, M.	Excluded	The article was excluded based on title and abstract screening as it did not meet the inclusion and exclusion criteria.
All roads lead to Rome - a review of the potential mechanisms by which exerkines exhibit neuroprotective effects in Alzheimer's disease.	2022	Liang YY and Zhang LD and Luo X and Wu LL and Chen ZW and Wei GH and Zhang KQ and Du ZA and Li RZ and So KF and Li A	Excluded	The article was excluded based on title and abstract screening as it did not meet the inclusion and exclusion criteria.
Alleviation of Cognitive and Physical Fatigue with Enzymatic Porcine Placenta Hydrolysate Intake through Reducing Oxidative Stress and Inflammation in Intensely Exercised Rats	2022	Kim, M.J. and Zhang, T. and Kim, K.N. and Bae, G.W. and Yoon, S.M. and Yue, Y. and Wu, X. and Park, S.	Excluded	The article was excluded based on title and abstract screening as it did not meet the inclusion and exclusion criteria.
Alpha-lipoic acid does not alter stress protein response to acute exercise in diabetic brain	2010	Lappalainen, J and Lappalainen, Z and Oksala, NKJ and Laaksonen, DE and Khanna, S and Sen, CK and Atalay, M	Excluded	The article was excluded based on title and abstract screening as it did not meet the inclusion and exclusion criteria.
Alteration of skeletal muscle energy metabolism assessed by (31) P MRS in clinical routine: Part 2. Clinical application.	2023	Naëgel A and Ratiney H and Karkouri J and Kennouche D and Royer N and Slade JM and Morel J and Croisille P and Viallon M	Excluded	The article was excluded based on title and abstract screening as it did not meet the inclusion and exclusion criteria.
Alterations in glutathione, nitric oxide and 3-nitrotyrosine levels following exercise and/or hyperbaric oxygen treatment in mice with diet-induced diabetes	2020	Gutiérrez-Camacho, L.R. and Kormanovski, A. and Del Castillo-Hernández, M.C. and Guevara-Balcázar, G. and Lara-Padilla, E.	Excluded	The article was excluded based on title and abstract screening as it did not meet the inclusion and exclusion criteria.
Alterations of the oxidative status in rat hippocampus and prodepressant effect of chronic testosterone enanthate administration.	2017	Joksimović J and Selaković D and Jakovljević V and Mihailović V and Katanić J and Boroja T and Rosić G	Excluded	The article was excluded based on title and abstract screening as it did not meet the inclusion and exclusion criteria.
Altered behavior and neural activity in conspecific cagemates co-housed with mouse models of brain disorders	2016	Yang, H and Jung, S and Seo, J and Khalid, A and Yoo, JS and Park, J and Kim, S and Moon, J and Lee, ST and Jung, KH and Chu, K and Lee, SK and Jeon, D	Excluded	The article was excluded based on title and abstract screening as it did not meet the inclusion and exclusion criteria.
Altered behavioural response to acute stress in mice lacking cellular prion protein	2005	Nico, PBC and De-Paris, F and Vinadé, ER and Amaral, OB and Rockenbach, I and Soares, BL and Guarnieri, R and Wichert-Ana, L and Calvo, F and Walz, R and Izquierdo, I and Sakamoto, AC and Brentani, R and Martins, VR and Bianchin, MM	Excluded	The article was excluded based on title and abstract screening as it did not meet the inclusion and exclusion criteria.
Altered gene expression of the innate immune, neuroendocrine, and nuclear factor-kappa B (NF-κB) systems is associated with posttraumatic stress disorder in military personnel	2016	Guardado, P and Olivera, A and Rusch, HL and Roy, M and Martin, C and Lejbman, N and Lee, H and Gill, JM	Excluded	The article was excluded based on title and abstract screening as it did not meet the inclusion and exclusion criteria.
Altered Oxidative Stress Profile in the Cortex of Mice Fed an Enriched Branched-Chain Amino Acids Diet: Possible Link With Amyotrophic Lateral Sclerosis?	2011	Piscopo, P and Crestini, A and Adduci, A and Ferrante, A and Massari, M and Popoli, P and Vanacore, N and Confaloni, A	Excluded	The article was excluded based on title and abstract screening as it did not meet the inclusion and exclusion criteria.
Alzheimer's disease and type 2 diabetes mellitus: similarities in pathomechanisms lead to therapeutic opportunities	2021	Bednarz, K and Siuda, J	Excluded	The article was excluded based on title and abstract screening as it did not meet the inclusion and exclusion criteria.
Alzheimer's Disease Related Markers, Cellular Toxicity and Behavioral Deficits Induced Six Weeks after Oligomeric Amyloid-β Peptide Injection in Rats	2013	Zussy, C. and Brureau, A. and Keller, E. and Marchal, S. and Blayo, C. and Delair, B. and Ixart, G. and Maurice, T. and Givalois, L.	Excluded	The article was excluded based on title and abstract screening as it did not meet the inclusion and exclusion criteria.
Alzheimer's Disease: A Journey from Amyloid Peptides and Oxidative Stress, to Biomarker Technologies and Disease Prevention Strategies-Gains from AIBL and DIAN Cohort Studies	2018	Martins, R.N. and Villemagne, V. and Sohrabi, H.R. and Chatterjee, P. and Shah, T.M. and Verdile, G. and Fraser, P. and Taddei, K. and Gupta, V.B. and Rainey-Smith, S.R. and Hone, E. and Pedrini, S. and Lim, W.L. and Martins, I. and Frost, S. and Gupta, S. and O'Bryant, S. and Rembach, A. and Ames, D. and Ellis, K. and Fuller, S.J. and Brown, B. and Gardener, S.L. and Fernando, B. and Bharadwaj, …	Excluded	The article was excluded based on title and abstract screening as it did not meet the inclusion and exclusion criteria.
Alzheimer's Disease: An Exacerbation of Senile Phenoptosis.	2015	Isaev NK and Stelmashook EV and Genrikhs EE and Oborina MV and Kapkaeva MR and Skulachev VP	Excluded	The article was excluded based on title and abstract screening as it did not meet the inclusion and exclusion criteria.
Ambient temperature influences the neural benefits of exercise	2016	Maynard, ME and Chung, C and Comer, A and Nelson, K and Tran, J and Werries, N and Barton, EA and Spinetta, M and Leasure, JL	Excluded	The article was excluded based on title and abstract screening as it did not meet the inclusion and exclusion criteria.
Amelioration of ischaemia reperfusion-induced cerebral injury in mice by liposomes containing <i>Allium cepa</i> fraction administered intranasally	2018	Singh, V and Krishan, P and Shri, R	Excluded	The article was excluded based on title and abstract screening as it did not meet the inclusion and exclusion criteria.
Ameliorative effects of endurance training and Matricaria chamomilla flowers hydroethanolic extract on cognitive deficit in type 2 diabetes rats	2021	Heidarianpour, A. and Mohammadi, F. and Keshvari, M. and Mirazi, N.	Excluded	The article was excluded based on title and abstract screening as it did not meet the inclusion and exclusion criteria.
AMPK Signalling and Defective Energy Metabolism in Amyotrophic Lateral Sclerosis	2016	Perera, ND and Turner, BJ	Excluded	The article was excluded based on title and abstract screening as it did not meet the inclusion and exclusion criteria.
AMPK: Potential therapeutic target for ischemic stroke	2018	Jiang, S. and Li, T. and Ji, T. and Yi, W. and Yang, Z. and Wang, S. and Yang, Y. and Gu, C.	Excluded	The article was excluded based on title and abstract screening as it did not meet the inclusion and exclusion criteria.
Amyloid β oligomers in Alzheimer’s disease pathogenesis, treatment, and diagnosis	2015	Viola, K.L. and Klein, W.L.	Excluded	The article was excluded based on title and abstract screening as it did not meet the inclusion and exclusion criteria.
An “enigmatic” l-carnosine (β-alanyl-l-histidine)? cell proliferative activity as a fundamental property of a natural dipeptide inherent to traditional antioxidant, anti-aging biological activities: Balancing and a hormonally correct agent, novel patented oral therapy dosage formulation for mobil...	2015	Babizhayev, M.A. and Yegorov, Y.E.	Excluded	The article was excluded based on title and abstract screening as it did not meet the inclusion and exclusion criteria.
An anti-inflammatory approach to the dietary management of multiple sclerosis: A condensed review	2018	Labuschagne, L. and Blaauw, R.	Excluded	The article was excluded based on title and abstract screening as it did not meet the inclusion and exclusion criteria.
An endothelial link between the benefits of physical exercise in dementia	2017	Trigiani, L.J. and Hamel, E.	Excluded	The article was excluded based on title and abstract screening as it did not meet the inclusion and exclusion criteria.
An Enriched Environment Ameliorates Oxidative Stress and Olfactory Dysfunction in Parkinson's Disease with α-Synucleinopathy.	2018	Wi S and Lee JW and Kim M and Park CH and Cho SR	Excluded	The article was excluded based on title and abstract screening as it did not meet the inclusion and exclusion criteria.
An extract of Lycium barbarum mimics exercise to improve muscle endurance through increasing type IIa oxidative muscle fibers by activating ERRγ.	2020	Meng J and Lv Z and Sun C and Qiao X and Chen C	Excluded	The article was excluded based on title and abstract screening as it did not meet the inclusion and exclusion criteria.
An overview of SSR149415, a selective nonpeptide vasopressin V<sub>1b</sub> receptor antagonist for the treatment of stress-related disorders	2005	Serradeil-Le Gal, C and Wagnon, J and Tonnerre, B and Roux, R and Garcia, G and Griebel, G and Aulombard, A	Excluded	The article was excluded based on title and abstract screening as it did not meet the inclusion and exclusion criteria.
An overview of the molecular and physiological antidepressant mechanisms of physical exercise in animal models of depression	2022	de Oliveira, LRS and Machado, FSM and Rocha-Dias, I and Magalhaes, CODE and De Sousa, RAL and Cassilhas, RC	Excluded	The article was excluded based on title and abstract screening as it did not meet the inclusion and exclusion criteria.
An Understated Comorbidity: The Impact of Homelessness on Traumatic Brain Injury	2023	Monsour, M and Lee, JY and Borlongan, CV	Excluded	The article was excluded based on title and abstract screening as it did not meet the inclusion and exclusion criteria.
Analysis of NAPA Gene Expression in Brain Structures of Wistar Rats during the Formation of Long-Term Spatial Memory and Physical Activity under Stress Situation	2023	Gruden, MA and Ratmirov, AM and Storozheva, ZI and Sewell, RDE	Excluded	The article was excluded based on title and abstract screening as it did not meet the inclusion and exclusion criteria.
Analysis of the anxiolytic-like effect of TRH and the response of amygdalar TRHergic neurons in anxiety	2008	Gutiérrez-Mariscal, M and de Gortari, P and López-Rubalcava, C and Martínez, A and Joseph-Bravo, P	Excluded	The article was excluded based on title and abstract screening as it did not meet the inclusion and exclusion criteria.
Analysis of uncoupling protein 2-deficient mice upon anaesthesia and sedation revealed a role for UCP2 in locomotion	2012	Alves-Guerra, M.-C. and Aheng, C. and Pecqueur, C. and Masscheleyn, S. and Tharaux, P.L. and Druilhe, A. and Ricquier, D. and Challet, E. and Miroux, B.	Excluded	The article was excluded based on title and abstract screening as it did not meet the inclusion and exclusion criteria.
Angiotensin II type 1 receptor blockade by telmisartan prevents stress-induced impairment of memory via HPA axis deactivation and up-regulation of brain-derived neurotrophic factor gene expression	2016	Wincewicz, D and Juchniewicz, A and Waszkiewicz, N and Braszko, J	Excluded	The article was excluded based on title and abstract screening as it did not meet the inclusion and exclusion criteria.
Angiotensin II, oxidative stress, and sympathetic nervous system hyperactivity in heart failure	2018	Koba, S.	Excluded	The article was excluded based on title and abstract screening as it did not meet the inclusion and exclusion criteria.
Anhedonia and motivational deficits in rats:: Impact of chronic social stress	2005	Rygula, R and Abumaria, N and Flügge, G and Fuchs, E and Rüther, E and Havemann-Reinecke, U	Excluded	The article was excluded based on title and abstract screening as it did not meet the inclusion and exclusion criteria.
Animal model for progressive resistance exercise: a detailed description of model and its implications for basic research in exercise	2013	Cassilhas, RC and Reis, IT and Venâncio, D and Fernandes, J and Tufik, S and de Mello, MT	Excluded	The article was excluded based on title and abstract screening as it did not meet the inclusion and exclusion criteria.
Animal models and possible human application of immunological restoration in the elderly	2002	Hirokawa, K. and Utsuyama, M.	Excluded	The article was excluded based on title and abstract screening as it did not meet the inclusion and exclusion criteria.
Animal Models for Anorexia Nervosa-A Systematic Review	2021	Scharner, S and Stengel, A	Excluded	The article was excluded based on title and abstract screening as it did not meet the inclusion and exclusion criteria.
ANIMAL MODELS OF FETAL ALCOHOL SPECTRUM DISORDERS: IMPACT OF THE SOCIAL ENVIRONMENT	2009	Kelly, SJ and Goodlett, CR and Hannigan, JH	Excluded	The article was excluded based on title and abstract screening as it did not meet the inclusion and exclusion criteria.
Animal models of resistance exercise and their application to neuroscience research	2016	Strickland, JC and Smith, MA	Excluded	The article was excluded based on title and abstract screening as it did not meet the inclusion and exclusion criteria.
Announced rewards counteract the impairment of anticipatory behaviour in socially stressed rats	2005	van der Harst, JE and Baars, AM and Spruijt, BM	Excluded	The article was excluded based on title and abstract screening as it did not meet the inclusion and exclusion criteria.
Anorexia nervosa as a motivated behavior: Relevance of anxiety, stress, fear and learning	2015	Guarda, AS and Schreyer, CC and Boersma, GJ and Tamashiro, KL and Moran, TH	Excluded	The article was excluded based on title and abstract screening as it did not meet the inclusion and exclusion criteria.
Anoxia induces thermotolerance in the locust flight system	2002	Wu, BS and Lee, JK and Thompson, KM and Walker, VK and Moyes, CD and Robertson, RM	Excluded	The article was excluded based on title and abstract screening as it did not meet the inclusion and exclusion criteria.
Anthracycline cardiotoxicity: From bench to bedside	2008	Gianni, L. and Herman, E.H. and Lipshultz, S.E. and Minotti, G. and Sarvazyan, N. and Sawyer, D.B.	Excluded	The article was excluded based on title and abstract screening as it did not meet the inclusion and exclusion criteria.
Anti-ageing effect of Physalis alkekengi ethyl acetate layer on a d-galactose-induced mouse model through the reduction of cellular senescence and oxidative stress	2020	Sun, K. and Sun, Y. and Li, H. and Han, D. and Bai, Y. and Zhao, R. and Guo, Z.	Excluded	The article was excluded based on title and abstract screening as it did not meet the inclusion and exclusion criteria.
Anti-aging Effect of Rutin in Caenorhabditis elegans and D-Gal-Induced Aging Mouse Model	2023	Xinghua, L. and Yingying, H. and Shuai, W. and Guangping, L.	Excluded	The article was excluded based on title and abstract screening as it did not meet the inclusion and exclusion criteria.
Anti-apoptotic Effects of Red Ginseng on Oxidative Stress Induced by Hydrogen Peroxide in SK-N-SH Cells	2010	Kim, EH and Lee, MJ and Kim, IH and Pyo, S and Choi, KT and Rhee, DK	Excluded	The article was excluded based on title and abstract screening as it did not meet the inclusion and exclusion criteria.
Anti-fatigue activity of an arabinan-rich pectin from acerola (<i>Malpighia emarginata</i>)	2018	Klosterhoff, RR and Kanazawa, LKS and Furlanetto, ALDM and Peixoto, JVC and Corso, CR and Adami, ER and Iacomini, M and Fogaça, RTH and Acco, A and Cadena, SMSC and Andreatini, R and Cordeiro, LMC	Excluded	The article was excluded based on title and abstract screening as it did not meet the inclusion and exclusion criteria.
Anti-Oxidative Effects of Rooibos Tea (Aspalathus linearis) on Immobilization-Induced Oxidative Stress in Rat Brain	2014	Hong, IS and Lee, HY and Kim, HP	Excluded	The article was excluded based on title and abstract screening as it did not meet the inclusion and exclusion criteria.
Anti-oxidative effects produced by environmental enrichment in the hippocampus and cerebral cortex of male and female rats	2015	Mármol, F and Rodríguez, CA and Sánchez, J and Chamizo, VD	Excluded	The article was excluded based on title and abstract screening as it did not meet the inclusion and exclusion criteria.
Anti-Stress Effects of <i>d</i>-Limonene and Its Metabolite Perillyl Alcohol	2014	d'Alessio, PA and Bisson, JF and Béné, MC	Excluded	The article was excluded based on title and abstract screening as it did not meet the inclusion and exclusion criteria.
Antiaging interventions: An insight into polyphenols and brain aging	2018	Devi, S.A. and Sekhar, S.R.	Excluded	The article was excluded based on title and abstract screening as it did not meet the inclusion and exclusion criteria.
Antiaging treatments have been legally prescribed for approximately thirty years	2004	Ukraintseva, SV and Arbeev, KG and Michalsky, AI and Yashin, AI	Excluded	The article was excluded based on title and abstract screening as it did not meet the inclusion and exclusion criteria.
Anticonvulsant effects of<i> Cymbopogon</i><i> giganteus</i> extracts with possible effects on fully kindled seizures and anxiety in experimental rodent model of mesio-temporal epilepsy induced by pilocarpine	2022	Pale, S and Neteydji, S and Taiwe, GS and Emegam, NK and Bum, EN	Excluded	The article was excluded based on title and abstract screening as it did not meet the inclusion and exclusion criteria.
Antidepressant and Proneurogenic Influence of Environmental Enrichment in Mice: Protective Effects <i>vs</i> Recovery	2011	Llorens-Martín, M and Tejeda, GS and Trejo, JL	Excluded	The article was excluded based on title and abstract screening as it did not meet the inclusion and exclusion criteria.
Antidepressant Effect and Modulation of the Redox System Mediated by Tannic Acid on Lipopolysaccharide-Induced Depressive and Inflammatory Changes in Mice	2020	Luduvico, KP and Spohr, L and Soares, MSP and Teixeira, FC and de Farias, AS and Bona, NP and Pedra, NS and Felix, ADC and Spanevello, RM and Stefanello, FM	Excluded	The article was excluded based on title and abstract screening as it did not meet the inclusion and exclusion criteria.
Antidepressant-like behavioral, anatomical, and biochemical effects of petroleum ether extract from maca (Lepidium meyenii) in mice exposed to chronic unpredictable mild stress	2014	Ai, Z. and Cheng, A.-F. and Yu, Y.-T. and Yu, L.-J. and Jin, W.	Excluded	The article was excluded based on title and abstract screening as it did not meet the inclusion and exclusion criteria.
Antidepressant-like effect of <i>Butea superba</i> in mice exposed to chronic mild stress and its possible mechanism of action	2014	Mizuki, D and Matsumoto, K and Tanaka, K and Le, XT and Fujiwara, H and Ishikawa, T and Higuchi, Y	Excluded	The article was excluded based on title and abstract screening as it did not meet the inclusion and exclusion criteria.
Antidepressant-like Effects of p-Coumaric Acid on LPS-induced Depressive and Inflammatory Changes in Rats	2018	Lee, S and Kim, HB and Hwang, ES and Kim, ES and Kim, SS and Jeon, TD and Song, MC and Lee, JS and Chung, MC and Maeng, S and Park, JH	Excluded	The article was excluded based on title and abstract screening as it did not meet the inclusion and exclusion criteria.
Antifatigue effect of sea buckthorn seed oil on swimming fatigue in mice	2023	An, ZH and Wang, YF and Li, XB and Jin, H and Gong, YL	Excluded	The article was excluded based on title and abstract screening as it did not meet the inclusion and exclusion criteria.
Antifatigue Effects of Antrodia cinnamomea Cultured Mycelium via Modulation of Oxidative Stress Signaling in a Mouse Model	2017	Liu, Y. and Li, L. and An, S. and Zhang, Y. and Feng, S. and Zhao, L. and Teng, L. and Wang, D.	Excluded	The article was excluded based on title and abstract screening as it did not meet the inclusion and exclusion criteria.
Antioxidant action of grape seed polyphenols and aerobic exercise in improving neuronal number in the hippocampus is associated with decrease in lipid peroxidation and hydrogen peroxide in adult and middle-aged rats	2018	Abhijit, S. and Tripathi, S.J. and Bhagya, V. and Shankaranarayana Rao, B.S. and Subramanyam, M.V. and Asha Devi, S.	Excluded	The article was excluded based on title and abstract screening as it did not meet the inclusion and exclusion criteria.
Antioxidant effect of organic purple grape juice on exhaustive exercise	2013	Dalla Corte, C.L. and de Carvalho, N.R. and Amaral, G.P. and Puntel, G.O. and Silva, L.F.A. and Retamoso, L.T. and Royes, L.F.F. and Bresciani, G.B. and da Cruz, I.B.M. and Rocha, J.B.T. and Barrio Lera, J.P. and Soares, F.A.A.	Excluded	The article was excluded based on title and abstract screening as it did not meet the inclusion and exclusion criteria.
Antioxidant Enzymes in Brain Cortex of Rats Exposed to Acute, Chronic and Combined Stress	2016	Pejic, S and Stojiljkovic, V and Todorovic, A and Gavrilovic, L and Pavlovic, I and Popovic, N and Pajovic, SB	Excluded	The article was excluded based on title and abstract screening as it did not meet the inclusion and exclusion criteria.
Antioxidant food supplements and obesity-related inflammation	2013	Mangge, H. and Summers, K. and Almer, G. and Prassl, R. and Weghuber, D. and Schnedl, W. and Fuchs, D.	Excluded	The article was excluded based on title and abstract screening as it did not meet the inclusion and exclusion criteria.
Antioxidant treatment reduces blast-induced cochlear damage and hearing loss	2012	Ewert, DL and Lu, JZ and Li, W and Du, XP and Floyd, R and Kopke, R	Excluded	The article was excluded based on title and abstract screening as it did not meet the inclusion and exclusion criteria.
Antioxidant treatment strategies for hyperphenylalaninemia	2013	Mazzola, P.N. and Karikas, G.A. and Schulpis, K.H. and Dutra-Filho, C.S.	Excluded	The article was excluded based on title and abstract screening as it did not meet the inclusion and exclusion criteria.
Antioxidants Prevent the Effects of Physical Exercise on Visual Cortical Plasticity	2023	Sansevero, G. and Consorti, A. and Di Marco, I. and Terzibasi Tozzini, E. and Cellerino, A. and Sale, A.	Excluded	The article was excluded based on title and abstract screening as it did not meet the inclusion and exclusion criteria.
Antistress activity of ethanolic extract of asparagus racemosus willd roots in mice	2012	Joshi, T. and Sah, S.P. and Singh, A.	Excluded	The article was excluded based on title and abstract screening as it did not meet the inclusion and exclusion criteria.
Antistress Effects of Rosa rugosa Thunb. on Total Sleep Deprivation-Induced Anxiety-Like Behavior and Cognitive Dysfunction in Rat: Possible Mechanism of Action of 5-HT 6 Receptor Antagonist	2016	Na, J.-R. and Oh, D.-R. and Han, S. and Kim, Y.-J. and Choi, E. and Bae, D. and Oh, D.H. and Lee, Y.-H. and Kim, S. and Jun, W.	Excluded	The article was excluded based on title and abstract screening as it did not meet the inclusion and exclusion criteria.
Anxiety disorders in childhood are associated with youth IL-6 levels: A mediation study including metabolic stress and childhood traumatic events.	2019	de Baumont A and Bortoluzzi A and Wollenhaupt de Aguiar B and Scotton E and Pinto Guimarães LS and Kapczinski F and Belem da Silva CT and Manfro GG	Excluded	The article was excluded based on title and abstract screening as it did not meet the inclusion and exclusion criteria.
Anxiety- and depression-like behaviors are accompanied by an increase in oxidative stress in a rat model of fetal alcohol spectrum disorders: Protective effects of voluntary physical exercise	2012	Brocardo, P.S. and Boehme, F. and Patten, A. and Cox, A. and Gil-Mohapel, J. and Christie, B.R.	Excluded	The article was excluded based on title and abstract screening as it did not meet the inclusion and exclusion criteria.
Anxiolytic- and antidepressant-like effects of the non-peptide vasopressin V<sub>1b</sub> receptor antagonist, SSR149415, suggest an innovative approach for the treatment of stress-related disorders	2002	Griebel, G and Simiand, J and Gal, CSL and Wagnon, J and Pascal, M and Scatton, B and Maffrand, JP and Soubrié, P	Excluded	The article was excluded based on title and abstract screening as it did not meet the inclusion and exclusion criteria.
Anxiolytic-like effects of treadmill exercise on an animal model of post-traumatic stress disorder and its mechanism	2020	Zhang, J and Xue, R and Li, YF and Zhang, YZ and Wei, HW	Excluded	The article was excluded based on title and abstract screening as it did not meet the inclusion and exclusion criteria.
Anxiolytic, anti-nociceptive and body weight reducing effects of L-lysine in rats: Relationship with brain serotonin an <i>In-Vivo</i> and <i>In-Silico</i> study	2022	Jalal, K and Khan, F and Nawaz, S and Afroz, R and Khan, K and Ali, SB and Hao, LL and Khan, SA and Kazi, M and Uddin, R and Haleem, DJ	Excluded	The article was excluded based on title and abstract screening as it did not meet the inclusion and exclusion criteria.
Apitherapy for Parkinson's Disease: A Focus on the Effects of Propolis and Royal Jelly	2020	Ali, A.M. and Kunugi, H.	Excluded	The article was excluded based on title and abstract screening as it did not meet the inclusion and exclusion criteria.
ApoE Genotype-Dependent Response to Antioxidant and Exercise Interventions on Brain Function.	2020	Chaudhari K and Wong JM and Vann PH and Como T and O'Bryant SE and Sumien N	Excluded	The article was excluded based on title and abstract screening as it did not meet the inclusion and exclusion criteria.
Application of Mass Spectrometry to Characterize Localization and Efficacy of Nanoceria In Vivo	2014	Heckman, KL and Erlichman, J and Reed, K and Skeels, M	Excluded	The article was excluded based on title and abstract screening as it did not meet the inclusion and exclusion criteria.
Application of Molecular Hydrogen as a Novel Antioxidant in Sports Science	2020	Kawamura, T. and Higashida, K. and Muraoka, I.	Excluded	The article was excluded based on title and abstract screening as it did not meet the inclusion and exclusion criteria.
Applying ketamine to alleviate the PTSD-like effects by regulating the HCN1-related BDNF	2018	Hou, LW and Qi, YR and Sun, HW and Wang, G and Li, Q and Wang, YY and Zhang, ZJ and Du, ZD and Sun, L	Excluded	The article was excluded based on title and abstract screening as it did not meet the inclusion and exclusion criteria.
Arctic Stress: Mechanisms and Experimental Models	2022	Gmoshinski, I.V. and Nikityuk, D.B.	Excluded	The article was excluded based on title and abstract screening as it did not meet the inclusion and exclusion criteria.
Are there deleterious cardiac effects of acute and chronic endurance exercise?	2016	Eijsvogels, T.M.H. and Fernandez, A.B. and Thompson, P.D.	Excluded	The article was excluded based on title and abstract screening as it did not meet the inclusion and exclusion criteria.
Arterial desaturation during exercise in man: Implication for O 2 uptake and work capacity	2003	Nielsen, H.B.	Excluded	The article was excluded based on title and abstract screening as it did not meet the inclusion and exclusion criteria.
Arterial pulse wave velocity, inflammatory markers, pathological GH and IGF states, cardiovascular and cerebrovascular disease	2008	Graham, M.R. and Evans, P. and Davies, B. and Baker, J.S.	Excluded	The article was excluded based on title and abstract screening as it did not meet the inclusion and exclusion criteria.
Artificial light at night suppresses the day-night cardiovascular variability: evidence from humans and rats	2024	Molcan, L and Babarikova, K and Cvikova, D and Kincelova, N and Kubincova, L and Sutovska, HM	Excluded	The article was excluded based on title and abstract screening as it did not meet the inclusion and exclusion criteria.
Ascorbic acid protects against restraint stress-induced memory deficits in wistar rats	2009	Kumar, R.S. and Narayanan, S.N. and Nayak, S.	Excluded	The article was excluded based on title and abstract screening as it did not meet the inclusion and exclusion criteria.
Asiatic acid ameliorates life and health span in fruit fly	2023	Liu, XC and Huan, P and Ming, L	Excluded	The article was excluded based on title and abstract screening as it did not meet the inclusion and exclusion criteria.
Aspects of human bioenergetics as studied in vivo by magnetic resonance spectroscopy.	1998	Barbiroli B and Iotti S and Lodi R	Excluded	The article was excluded based on title and abstract screening as it did not meet the inclusion and exclusion criteria.
Assessing competence of broccoli consumption on inflammatory and antioxidant pathways in restraint-induced models: Estimation in rat hippocampus and prefrontal cortex	2013	Khalaj, L. and Chavoshi Nejad, S. and Mohammadi, M. and Sarraf Zadeh, S. and Hossein Pour, M. and Ashabi, G. and Khodagholi, F. and Ahmadiani, A.	Excluded	The article was excluded based on title and abstract screening as it did not meet the inclusion and exclusion criteria.
Assessment of Myocardial Blood Flow (MBF) in Humans Using Arterial Spin Labeling (ASL): Feasibility and Noise Analysis	2009	Zun, ZH and Wong, EC and Nayak, KS	Excluded	The article was excluded based on title and abstract screening as it did not meet the inclusion and exclusion criteria.
Assessment of the effects of glutamic acid decarboxylase antibodies and trace elements on cognitive performance in older adults.	2015	Alghadir AH and Gabr SA and Al-Eisa ES	Excluded	The article was excluded based on title and abstract screening as it did not meet the inclusion and exclusion criteria.
Assessment of the health status in the Massa Lombarda cohort: a preliminary description of the program evaluating cardio-cerebro-vascular disease risk factors and quality of life in an elderly population.	2004	Nascetti S and Linarello S and Scurti M and Grandi E and Gaddoni M and Noera G and Gaddi A	Excluded	The article was excluded based on title and abstract screening as it did not meet the inclusion and exclusion criteria.
Association Between Accelerometer-Derived Physical Activity Measurements and Brain Structure: A Population-Based Cohort Study.	2022	Fox FAU and Diers K and Lee H and Mayr A and Reuter M and Breteler MMB and Aziz NA	Excluded	The article was excluded based on title and abstract screening as it did not meet the inclusion and exclusion criteria.
Associations of Social Isolation and Loneliness With Later Dementia.	2022	Shen C and Rolls ET and Cheng W and Kang J and Dong G and Xie C and Zhao XM and Sahakian BJ and Feng J	Excluded	The article was excluded based on title and abstract screening as it did not meet the inclusion and exclusion criteria.
Astaxanthin: A Potential Mitochondrial-Targeted Antioxidant Treatment in Diseases and with Aging	2019	Sztretye, M. and Dienes, B. and Gönczi, M. and Czirják, T. and Csernoch, L. and Dux, L. and Szentesi, P. and Keller-Pintér, A.	Excluded	The article was excluded based on title and abstract screening as it did not meet the inclusion and exclusion criteria.
Attenuating heatstroke-induced acute lung inflammation, edema, and injury in rats by exercise preconditioning	2013	Chang, CH and Kao, CH and Chio, CC and Lin, CH and Lin, MT and Chang, CP	Excluded	The article was excluded based on title and abstract screening as it did not meet the inclusion and exclusion criteria.
Attenuation of Acute and Chronic Restraint Stress-induced Perturbations in Experimental Animals by <i>Nelumbo nucifera</i> Gaertn	2008	Kulkarni, MP and Juvekar, AR	Excluded	The article was excluded based on title and abstract screening as it did not meet the inclusion and exclusion criteria.
Attenuation of acute restraint stress-induced depressive like behavior and hippocampal alterations with protocatechuic acid treatment in mice	2017	Thakare, V.N. and Dhakane, V.D. and Patel, B.M.	Excluded	The article was excluded based on title and abstract screening as it did not meet the inclusion and exclusion criteria.
Attitudes to and beliefs about animal assisted therapy for children with disabilities	2017	Yap, E and Scheinberg, A and Williams, K	Excluded	The article was excluded based on title and abstract screening as it did not meet the inclusion and exclusion criteria.
Augmenting trauma-focused psychotherapy for post-traumatic stress disorder with brief aerobic exercise in Australia: a randomised clinical trial	2023	Bryant, RA and Dawson, KS and Azevedo, S and Yadav, S and Cahill, C and Kenny, L and Maccallum, F and Tran, J and Rawson, N and Tockar, J and Garber, B and Keyan, D	Excluded	The article was excluded based on title and abstract screening as it did not meet the inclusion and exclusion criteria.
Autophagy guided interventions to modify the cardiac phenotype of Danon disease	2022	Yadin, D. and Petrover, Z. and Shainberg, A. and Alcalai, R. and Waldman, M. and Seidman, J. and Seidman, C.E. and Abraham, N.G. and Hochhauser, E. and Arad, M.	Excluded	The article was excluded based on title and abstract screening as it did not meet the inclusion and exclusion criteria.
Avoiding Alzheimer’s disease: The important causative role of divalent copper ingestion	2019	Brewer, G.J.	Excluded	The article was excluded based on title and abstract screening as it did not meet the inclusion and exclusion criteria.
Bactericidal and Cytotoxic Properties of Silver Nanoparticles	2019	Liao, CZ and Li, YC and Tjong, SC	Excluded	The article was excluded based on title and abstract screening as it did not meet the inclusion and exclusion criteria.
Baroreflex modulation during sleep and in obstructive sleep apnea syndrome	2012	Cortelli, P. and Lombardi, C. and Montagna, P. and Parati, G.	Excluded	The article was excluded based on title and abstract screening as it did not meet the inclusion and exclusion criteria.
Barren environment damages cognitive abilities in fish: Behavioral and transcriptome mechanisms	2021	Zhang, Z. and Fu, Y. and Shen, F. and Zhang, Z. and Guo, H. and Zhang, X.	Excluded	The article was excluded based on title and abstract screening as it did not meet the inclusion and exclusion criteria.
Baseline and stress-induced plasma corticosterone concentrations of mice selectively bred for high voluntary wheel running	2007	Malisch, JL and Saltzman, W and Gomes, FR and Rezende, EL and Jeske, DR and Garland, T	Excluded	The article was excluded based on title and abstract screening as it did not meet the inclusion and exclusion criteria.
Basic models modeling resistance training: An update for basic scientists interested in study skeletal muscle hypertrophy	2014	Cholewa, J. and Guimarães-Ferreira, L. and da Silva Teixeira, T. and Naimo, M.A. and Zhi, X. and de Sá, R.B.D.P. and Lodetti, A. and Cardozo, M.Q. and Zanchi, N.E.	Excluded	The article was excluded based on title and abstract screening as it did not meet the inclusion and exclusion criteria.
BDNF and exercise enhance neuronal DNA repair by stimulating CREB-mediated production of apurinic/apyrimidinic endonuclease 1	2014	Yang, J.-L. and Lin, Y.-T. and Chuang, P.-C. and Bohr, V.A. and Mattson, M.P.	Excluded	The article was excluded based on title and abstract screening as it did not meet the inclusion and exclusion criteria.
BDNF Impact on Biological Markers of Depression-Role of Physical Exercise and Training.	2021	Murawska-Ciałowicz E and Wiatr M and Ciałowicz M and Gomes de Assis G and Borowicz W and Rocha-Rodrigues S and Paprocka-Borowicz M and Marques A	Excluded	The article was excluded based on title and abstract screening as it did not meet the inclusion and exclusion criteria.
BDNF induction with mild exercise in the rat hippocampus	2007	Soya, H and Nakamura, T and Deocaris, CC and Kimpara, A and Iimura, M and Fujikawa, T and Chang, H and McEwen, BS and Nishijima, T	Excluded	The article was excluded based on title and abstract screening as it did not meet the inclusion and exclusion criteria.
BDNF is a mediator of glycolytic fiber-type specification in mouse skeletal muscle	2019	Delezie, J. and Weihrauch, M. and Maier, G. and Tejero, R. and Ham, D.J. and Gill, J.F. and Karrer-Cardel, B. and Rüegg, M.A. and Tabares, L. and Handschin, C.	Excluded	The article was excluded based on title and abstract screening as it did not meet the inclusion and exclusion criteria.
Bedside-to-bench conference: Research agenda for idiopathic fatigue and aging	2010	Alexander, N.B. and Taffet, G.E. and Horne, F.M. and Eldadah, B.A. and Ferrucci, L. and Nayfield, S. and Studenski, S.	Excluded	The article was excluded based on title and abstract screening as it did not meet the inclusion and exclusion criteria.
Bee pollen increases hippocampal brain-derived neurotrophic factor and suppresses neuroinflammation in adult rats with chronic immobilization stress	2022	Saral, Ö. and Şahin, H. and Saral, S. and Alkanat, M. and Akyıldız, K. and Topçu, A. and Yılmaz, A.	Excluded	The article was excluded based on title and abstract screening as it did not meet the inclusion and exclusion criteria.
Behavioral and Biochemical Interaction Between Nicotine and Chronic Unpredictable Mild Stress in Mice	2017	Biala, G and Pekala, K and Boguszewska-Czubara, A and Michalak, A and Kruk-Slomka, M and Budzynska, B	Excluded	The article was excluded based on title and abstract screening as it did not meet the inclusion and exclusion criteria.
Behavioral and endocrine evaluation of the stressfulness of single-pen housing compared to group-housing and social isolation conditions	2015	Guesdon, V and Meurisse, M and Chesneau, D and Picard, S and Lévy, F and Chaillou, E	Excluded	The article was excluded based on title and abstract screening as it did not meet the inclusion and exclusion criteria.
Behavioral dysfunction, brain oxidative stress, and impaired mitochondrial electron transfer in aging mice	2002	Navarro, A and Del Pino, MJS and Gómez, C and Peralta, JL and Boveris, A	Excluded	The article was excluded based on title and abstract screening as it did not meet the inclusion and exclusion criteria.
BEHAVIORAL-CORRELATES OF SYMPATHOADRENAL REACTIVITY - THE TOUGHNESS MODEL	1991	DIENSTBIER, RA	Excluded	The article was excluded based on title and abstract screening as it did not meet the inclusion and exclusion criteria.
Behavioural changes after different stress paradigms: prepulse inhibition increased after physical, but not emotional stress	2003	Pijlman, FTA and Herremans, AHJ and van de Kieft, J and Kruse, CG and van Ree, JM	Excluded	The article was excluded based on title and abstract screening as it did not meet the inclusion and exclusion criteria.
Behavioural defences in animals against pathogens and parasites: parallels with the pillars of medicine in humans	2011	Hart, BL	Excluded	The article was excluded based on title and abstract screening as it did not meet the inclusion and exclusion criteria.
Behavioural study of the D-galactose induced aging model in C57BL/6J mice	2005	Wei, HF and Li, L and Song, QJ and Ai, HX and Chu, J and Li, W	Excluded	The article was excluded based on title and abstract screening as it did not meet the inclusion and exclusion criteria.
Beneficial effects of <i>Spirulina platensis</i>, voluntary exercise and environmental enrichment against adolescent stress induced deficits in cognitive functions, hippocampal BDNF and morphological remolding in adult female rats	2019	Moradi-Kor, N and Ghanbari, A and Rashidipour, H and Yousefi, B and Bandegi, AR and Rashidy-Pour, A	Excluded	The article was excluded based on title and abstract screening as it did not meet the inclusion and exclusion criteria.
Beneficial effects of an innovative exercise model on motor and oxidative disorders induced by haloperidol in rats	2011	Teixeira, A. and Müller, L.G. and Reckziegel, P. and Boufleur, N. and Pase, C.S. and Villarinho, J.G. and Fachinetto, R. and Ferreira, J. and Rocha, J.B.T. and Bürger, M.E.	Excluded	The article was excluded based on title and abstract screening as it did not meet the inclusion and exclusion criteria.
Beneficial effects of exercise and its molecular mechanisms on depression in rats	2006	Zheng, H and Liu, YY and Li, W and Yang, B and Chen, DB and Wang, XJ and Jiang, Z and Wang, HX and Wang, ZG and Cornelisson, G and Halberg, F	Excluded	The article was excluded based on title and abstract screening as it did not meet the inclusion and exclusion criteria.
Beneficial Effects of Exercise on Depression and Anxiety During the Covid-19 Pandemic: A Narrative Review	2020	Hu, S. and Tucker, L. and Wu, C. and Yang, L.	Excluded	The article was excluded based on title and abstract screening as it did not meet the inclusion and exclusion criteria.
Beneficial Effects of Exercise Pretreatment in a Sporadic Alzheimer's Rat Model	2018	Wu, CY and Yang, LD and Tucker, D and Dong, Y and Zhu, L and Duan, R and Liu, TCY and Zhang, QG	Excluded	The article was excluded based on title and abstract screening as it did not meet the inclusion and exclusion criteria.
Beneficial effects of intermittent fasting and caloric restriction on the cardiovascular and cerebrovascular systems.	2005	Mattson MP and Wan R	Excluded	The article was excluded based on title and abstract screening as it did not meet the inclusion and exclusion criteria.
Beneficial Effects of Physical Activity and Crocin Against Adolescent Stress Induced Anxiety or Depressive-Like Symptoms and Dendritic Morphology Remodeling in Prefrontal Cortex in Adult Male Rats	2019	Ghalandari-Shamami, M and Nourizade, S and Yousefi, B and Vafaei, AA and Pakdel, R and Rashidy-Pour, A	Excluded	The article was excluded based on title and abstract screening as it did not meet the inclusion and exclusion criteria.
Benefit effect of REM-sleep deprivation on memory impairment induced by intensive exercise in male wistar rats: with respect to hippocampal BDNF and TrkB	2019	Mahboubi, S and Nasehi, M and Imani, A and Sadat-Shirazi, MS and Zarrindast, MR and Vousooghi, N and Noroozian, M	Excluded	The article was excluded based on title and abstract screening as it did not meet the inclusion and exclusion criteria.
Berberine Ameliorate Haloperidol and 3-Nitropropionic Acid-Induced Neurotoxicity in Rats	2022	Kadir, A and Singh, J and Rahi, V and Kumar, P	Excluded	The article was excluded based on title and abstract screening as it did not meet the inclusion and exclusion criteria.
Beta <i>N</i>-acetylglucosaminyltransferase V (Mgat5) deficiency reduces the depression-like phenotype in mice	2008	Soleimani, L and Roder, JC and Dennis, JW and Lipina, T	Excluded	The article was excluded based on title and abstract screening as it did not meet the inclusion and exclusion criteria.
Better stress coping associated with lower tau in amyloid-positive cognitively unimpaired older adults	2020	Arenaza-Urquijo, EM and Przybelski, SA and Machulda, MM and Knopman, DS and Lowe, VJ and Mielke, MM and Reddy, AL and Geda, YE and Jack, CR and Petersen, RC and Vemuri, P	Excluded	The article was excluded based on title and abstract screening as it did not meet the inclusion and exclusion criteria.
Bi-directional regulation of AIMP2 and its splice variant on PARP-1-dependent neuronal cell death; Therapeutic implication for Parkinson's disease	2024	Lee, MH and Um, KH and Lee, SW and Sun, YJ and Gu, DH and Jo, YO and Kim, SH and Seol, W and Hwang, H and Baek, K and Choi, JW	Excluded	The article was excluded based on title and abstract screening as it did not meet the inclusion and exclusion criteria.
Binge eating in pre-clinical models	2015	Rospond, B and Szpigiel, J and Sadakierska-Chudy, A and Filip, M	Excluded	The article was excluded based on title and abstract screening as it did not meet the inclusion and exclusion criteria.
Bioaccumulation and ecotoxicological responses of juvenile white seabream (<i>Diplodus sargus</i>) exposed to triclosan, warming and acidification	2019	Maulvault, AL and Camacho, C and Barbosa, V and Alves, R and Anacleto, P and Cunha, SC and Fernandes, JO and Pousao-Ferreira, P and Paula, JR and Rosa, R and Diniz, M and Marques, A	Excluded	The article was excluded based on title and abstract screening as it did not meet the inclusion and exclusion criteria.
Bioactive Peptides: Synthesis, Sources, Applications, and Proposed Mechanisms of Action	2022	Akbarian, M. and Khani, A. and Eghbalpour, S. and Uversky, V.N.	Excluded	The article was excluded based on title and abstract screening as it did not meet the inclusion and exclusion criteria.
Biochemical, biomedical and metabolic aspects of imidazole-containing dipeptides with the inherent complexity to neurodegenerative diseases and various states of mental well-being: A challenging correction and neurotherapeutic pharmaceutical biotechnology for treating cognitive deficits, depressi...	2014	Babizhayev, M.A.	Excluded	The article was excluded based on title and abstract screening as it did not meet the inclusion and exclusion criteria.
Bioenergetics and synaptic plasticity as potential targets for individualizing treatment for depression	2018	Price, JB and Bronars, C and Erhardt, S and Cullen, KR and Schwieler, L and Berk, M and Walder, K and McGee, SL and Frye, MA and Tye, SJ	Excluded	The article was excluded based on title and abstract screening as it did not meet the inclusion and exclusion criteria.
Biogerontology in Italy	2011	Odetti, P. and Bergamini, E.	Excluded	The article was excluded based on title and abstract screening as it did not meet the inclusion and exclusion criteria.
Biogerontology research in Israel	2011	Globerson, A. and Reznick, A.Z.	Excluded	The article was excluded based on title and abstract screening as it did not meet the inclusion and exclusion criteria.
Bioinformatics Analysis Identifies Potential Ferroptosis Key Genes in the Pathogenesis of Intracerebral Hemorrhage	2021	Liu, T. and Li, X. and Cui, Y. and Meng, P. and Zeng, G. and Wang, Y. and Wang, Q.	Excluded	The article was excluded based on title and abstract screening as it did not meet the inclusion and exclusion criteria.
Biological basis of neuroprotection and neurotherapeutic effects of Whole Body Periodic Acceleration (pGz)	2014	Adams, JA and Uryash, A and Bassuk, J and Sackner, MA and Kurlansky, P	Excluded	The article was excluded based on title and abstract screening as it did not meet the inclusion and exclusion criteria.
Biological markers of age-related memory deficits: Treatment of senescent physiology	2006	Foster, T.C.	Excluded	The article was excluded based on title and abstract screening as it did not meet the inclusion and exclusion criteria.
Biological Rationale for Regular Physical Exercise as an Effective Intervention for the Prevention and Treatment of Depressive Disorders.	2016	Pareja-Galeano H and Mayero S and Perales M and Garatachea N and Santos-Lozano A and Fiuza-Luces C and Emanuele E and Gálvez BG and Sanchis-Gomar F and Lucia A	Excluded	The article was excluded based on title and abstract screening as it did not meet the inclusion and exclusion criteria.
Biomarker Signatures of Two Phenotypical Prefrailty Types in the Irish Longitudinal Study on Ageing.	2022	Piankova P and Romero-Ortuno R and O'Halloran AM	Excluded	The article was excluded based on title and abstract screening as it did not meet the inclusion and exclusion criteria.
Biomarkers for assessing population and individual health and disease related to stress and adaptation	2015	McEwen, B.S.	Excluded	The article was excluded based on title and abstract screening as it did not meet the inclusion and exclusion criteria.
Biomarkers for Detecting Mitochondrial Disorders.	2018	Finsterer J and Zarrouk-Mahjoub S	Excluded	The article was excluded based on title and abstract screening as it did not meet the inclusion and exclusion criteria.
Biomarkers for ischemic preconditioning: Finding the responders	2014	Koch, S. and Della-Morte, D. and Dave, K.R. and Sacco, R.L. and Perez-Pinzon, M.A.	Excluded	The article was excluded based on title and abstract screening as it did not meet the inclusion and exclusion criteria.
Biomarkers of exercise-induced myocardial stress in relation to inflammatory and oxidative stress.	2007	König D and Neubauer O and Nics L and Kern N and Berg A and Bisse E and Wagner KH	Excluded	The article was excluded based on title and abstract screening as it did not meet the inclusion and exclusion criteria.
Blood Flow during Handgrip Exercise in COPD: Effect of Vitamin C.	2016	Hartmann SE and Waltz X and Leigh R and Anderson TJ and Poulin MJ	Excluded	The article was excluded based on title and abstract screening as it did not meet the inclusion and exclusion criteria.
Blood pressure reactivity to emotional stress is reduced in AT<sub>1A</sub>-receptor knockout mice on normal, but not high salt intake	2009	Chen, DA and La Greca, L and Head, GA and Walther, T and Mayorov, DN	Excluded	The article was excluded based on title and abstract screening as it did not meet the inclusion and exclusion criteria.
Blood-brain barrier permeability and physical exercise	2019	Małkiewicz, M.A. and Szarmach, A. and Sabisz, A. and Cubała, W.J. and Szurowska, E. and Winklewski, P.J.	Excluded	The article was excluded based on title and abstract screening as it did not meet the inclusion and exclusion criteria.
BLOOD-FLOW TO RESPIRATORY MUSCLES AND MAJOR ORGANS DURING INSPIRATORY FLOW RESISTIVE LOADS	1993	PANG, LM and KIM, YJ and BAZZY, AR	Excluded	The article was excluded based on title and abstract screening as it did not meet the inclusion and exclusion criteria.
BOLD fMRI in awake prairie voles: A platform for translational social and affective neuroscience	2016	Yee, JR and Kenkel, WM and Kulkarni, P and Moore, K and Perkeybile, AM and Toddes, S and Amacker, JA and Carter, CS and Ferris, CF	Excluded	The article was excluded based on title and abstract screening as it did not meet the inclusion and exclusion criteria.
Boldness and physiological variation in round goby populations along their Baltic Sea invasion front	2023	Galli, A and Behrens, JW and Gesto, M and Moran, NP	Excluded	The article was excluded based on title and abstract screening as it did not meet the inclusion and exclusion criteria.
Born to choose: the origins and value of the need for control	2010	Leotti, LA and Iyengar, SS and Ochsner, KN	Excluded	The article was excluded based on title and abstract screening as it did not meet the inclusion and exclusion criteria.
Brain ageing and neurodegenerative disease: The role of cellular waste management	2018	Daniele, S. and Giacomelli, C. and Martini, C.	Excluded	The article was excluded based on title and abstract screening as it did not meet the inclusion and exclusion criteria.
Brain Aging and Electrophysiological Signaling: Revisiting the Spreading Depression Model	2019	Guedes, RCA and Abadie-Guedes, R	Excluded	The article was excluded based on title and abstract screening as it did not meet the inclusion and exclusion criteria.
Brain and abdominal temperatures at fatigue in rats exercising in the heat	1998	Fuller, A and Carter, RN and Mitchell, D	Excluded	The article was excluded based on title and abstract screening as it did not meet the inclusion and exclusion criteria.
Brain and arterial blood temperatures of free-ranging oryx (<i>Oryx gazella</i>)	2002	Maloney, SK and Fuller, A and Mitchell, G and Mitchell, D	Excluded	The article was excluded based on title and abstract screening as it did not meet the inclusion and exclusion criteria.
Brain and muscle adaptation to high-fat diets and exercise: Metabolic transporters, enzymes and substrates in the rat cortex and muscle.	2020	Béland-Millar A and Takimoto M and Hamada T and Messier C	Excluded	The article was excluded based on title and abstract screening as it did not meet the inclusion and exclusion criteria.
Brain and Spinal Cord Interaction: A Dietary Curcumin Derivative Counteracts Locomotor and Cognitive Deficits After Brain Trauma	2011	Wu, AG and Ying, Z and Schubert, D and Gomez-Pinilla, F	Excluded	The article was excluded based on title and abstract screening as it did not meet the inclusion and exclusion criteria.
Brain angiotensin AT<sub>1</sub> receptors as specific regulators of cardiovascular reactivity to acute psychoemotional stress	2011	Mayorov, DN	Excluded	The article was excluded based on title and abstract screening as it did not meet the inclusion and exclusion criteria.
Brain derived neurotrophic factor mediates accelerated recovery of regenerative electrical stimulation in an animal model of stress urinary incontinence	2021	Balog, BM and Deng, KL and Askew, T and Kuang, M and Hanzlicek, B and Damaser, MS	Excluded	The article was excluded based on title and abstract screening as it did not meet the inclusion and exclusion criteria.
Brain energy metabolism studied by 31P-MR spectroscopy in a case of migraine with prolonged aura.	1992	Sacquegna T and Lodi R and De Carolis P and Tinuper P and Cortelli P and Zaniol P and Funicello R and Montagna P and Barbiroli B	Excluded	The article was excluded based on title and abstract screening as it did not meet the inclusion and exclusion criteria.
Brain glycogen supercompensation following exhaustive exercise	2012	Matsui, T and Ishikawa, T and Ito, H and Okamoto, M and Inoue, K and Lee, M and Fujikawa, T and Ichitani, Y and Kawanaka, K and Soya, H	Excluded	The article was excluded based on title and abstract screening as it did not meet the inclusion and exclusion criteria.
Brain hyperthermia as physiological and pathological phenomena	2005	Kiyatkin, EA	Excluded	The article was excluded based on title and abstract screening as it did not meet the inclusion and exclusion criteria.
Brain hyperthermia induced by MDMA ('ecstasy'): modulation by environmental conditions	2004	Brown, PL and Kiyatkin, EA	Excluded	The article was excluded based on title and abstract screening as it did not meet the inclusion and exclusion criteria.
Brain in metabolic syndrome model: The effect of exercises and caloric restriction	2022	Alev-Tuzuner, B. and Genc-Kahraman, N. and Ipekci, H. and Ustundag, U.V. and Tunali-Akbay, T. and Emekli-Alturfan, E. and Sener, G. and Yarat, A.	Excluded	The article was excluded based on title and abstract screening as it did not meet the inclusion and exclusion criteria.
Brain in movement: The role of physical exercise in parkinson's disease	2010	Aguiar, A.S. and Prediger, R.D.S.	Excluded	The article was excluded based on title and abstract screening as it did not meet the inclusion and exclusion criteria.
Brain IRS2 signaling coordinates life span and nutrient homeostasis	2007	Taguchi, A. and Wartschow, L.M. and White, M.F.	Excluded	The article was excluded based on title and abstract screening as it did not meet the inclusion and exclusion criteria.
Brain metabolism in health, aging, and neurodegeneration.	2017	Camandola S and Mattson MP	Excluded	The article was excluded based on title and abstract screening as it did not meet the inclusion and exclusion criteria.
Brain microdialysis in exercise research	2001	Meeusen, R and Piacentini, MF and De Meirleir, K	Excluded	The article was excluded based on title and abstract screening as it did not meet the inclusion and exclusion criteria.
Brain mitochondrial dysfunction in aging	2008	Boveris, A. and Navarro, A.	Excluded	The article was excluded based on title and abstract screening as it did not meet the inclusion and exclusion criteria.
Brain mitochondrial dysfunction in aging, neurodegeneration, and Parkinson's disease	2010	Navarro, A and Boveris, A	Excluded	The article was excluded based on title and abstract screening as it did not meet the inclusion and exclusion criteria.
Brain mitochondrial dysfunction in aging: Conditions that improve survival, neurological performance and mitochondrial function	2007	Navarro, A. and Boveris, A.	Excluded	The article was excluded based on title and abstract screening as it did not meet the inclusion and exclusion criteria.
Brain monoamines, exercise, and behavioral stress: Animal models	1997	Dishman, RK	Excluded	The article was excluded based on title and abstract screening as it did not meet the inclusion and exclusion criteria.
Brain norepinephrine changes with simulated weightlessness and relation to exercise training	1999	Kastello, GM and Sothmann, MS	Excluded	The article was excluded based on title and abstract screening as it did not meet the inclusion and exclusion criteria.
Brain oxytocin inhibits the (re)activity of the hypothalamo-pituitary-adrenal axis in male rats:: involvement of hypothalamic and limbic brain regions	2000	Neumann, ID and Krömer, SA and Toschi, N and Ebner, K	Excluded	The article was excluded based on title and abstract screening as it did not meet the inclusion and exclusion criteria.
Brain region-dependent gene networks associated with selective breeding for increased voluntary wheel-running behavior	2018	Zhang, P and Rhodes, JS and Garland, T and Perez, SD and Southey, BR and Rodriguez-Zas, SL	Excluded	The article was excluded based on title and abstract screening as it did not meet the inclusion and exclusion criteria.
Brain Temperature in Spontaneously Hypertensive Rats during Physical Exercise in Temperate and Warm Environments	2016	Drummond, LR and Kunstetter, AC and Vaz, FF and Campos, HO and de Andrade, AGP and Coimbra, CC and Natali, AJ and Wanner, SP and Prímola-Gomes, TN	Excluded	The article was excluded based on title and abstract screening as it did not meet the inclusion and exclusion criteria.
Brain-derived neurotrophic factor among patients with alcoholism.	2021	Martín-González C and Romero-Acevedo L and Fernández-Rodríguez CM and Medina-Vega L and García-Rodríguez A and Ortega-Toledo P and González-Navarrete L and Vera-Delgado VE and González-Reimers E	Excluded	The article was excluded based on title and abstract screening as it did not meet the inclusion and exclusion criteria.
Brain-derived neurotrophic factor and its receptor tropomyosin-related kinase B in the mechanism of action of antidepressant therapies	2008	Kozisek, ME and Middlemas, D and Bylund, DB	Excluded	The article was excluded based on title and abstract screening as it did not meet the inclusion and exclusion criteria.
Brain-derived neurotrophic factor as a regulator of systemic and brain energy metabolism and cardiovascular health	2012	Rothman, SM and Griffioen, KJ and Wan, RQ and Mattson, MP	Excluded	The article was excluded based on title and abstract screening as it did not meet the inclusion and exclusion criteria.
Brain-derived neurotrophic factor in serum as an animal welfare indicator of environmental enrichment in pigs	2018	Rault, JL and Lawrence, AJ and Ralph, CR	Excluded	The article was excluded based on title and abstract screening as it did not meet the inclusion and exclusion criteria.
Brain-derived neurotrophic factor mediates cognitive improvements following acute exercise.	2017	Borror A	Excluded	The article was excluded based on title and abstract screening as it did not meet the inclusion and exclusion criteria.
Brain-Derived Neurotrophic Factor, Depression, and Physical Activity: Making the Neuroplastic Connection	2017	Phillips, C	Excluded	The article was excluded based on title and abstract screening as it did not meet the inclusion and exclusion criteria.
Brain-Derived Neurotrophic Factor, Kynurenine Pathway, and Lipid-Profiling Alterations as Potential Animal Welfare Indicators in Dairy Cattle	2023	Favole, A and Testori, C and Bergagna, S and Gennero, MS and Ingravalle, F and Costa, B and Barresi, S and Curti, P and Barberis, F and Ganio, S and Orusa, R and Costassa, EV and Berrone, E and Vernè, M and Scaglia, M and Palmitessa, C and Gallo, M and Tessarolo, C and Pederiva, S and Ferrari, A and Lorenzi, V and Fusi, F and Brunelli, L and Pastorelli, R and Cagnotti, G and Casalone, C and Caram…	Excluded	The article was excluded based on title and abstract screening as it did not meet the inclusion and exclusion criteria.
Brain-derived neurotrophic factor. From nerve growth factor to modulator of brain plasticity in cognitive processes and psychiatric diseases	2006	Laske, C and Eschweiler, G	Excluded	The article was excluded based on title and abstract screening as it did not meet the inclusion and exclusion criteria.
Brain, drugs, its neurobiological mechanisms	2010	Díaz, MM and Contreras, AER and Gómez, BP and Romano, A and Caynas, S and García, OP	Excluded	The article was excluded based on title and abstract screening as it did not meet the inclusion and exclusion criteria.
Brains in the city: Neurobiological effects of urbanization	2015	Lambert, KG and Nelson, RJ and Jovanovic, T and Cerdá, M	Excluded	The article was excluded based on title and abstract screening as it did not meet the inclusion and exclusion criteria.
Brown rice-specific γ-oryzanol as a promising prophylactic avenue to protect against diabetes mellitus and obesity in humans	2019	Masuzaki, H. and Kozuka, C. and Okamoto, S. and Yonamine, M. and Tanaka, H. and Shimabukuro, M.	Excluded	The article was excluded based on title and abstract screening as it did not meet the inclusion and exclusion criteria.
Bruton's tyrosine kinase drives neuroinflammation and anxiogenic behavior in mouse models of stress	2021	Ghosh, S and Mohammed, Z and Singh, I	Excluded	The article was excluded based on title and abstract screening as it did not meet the inclusion and exclusion criteria.
Butylphthalide soft capsules combined with modified tonic exercise therapy on neurological function and ability of daily living of patients with stroke hemiplegia.	2021	Lv Y and Zhang Q and Rong L and Wei X and Liu H and Li Z	Excluded	The article was excluded based on title and abstract screening as it did not meet the inclusion and exclusion criteria.
C 60 fullerene prevents restraint stress-induced oxidative disorders in rat tissues: Possible involvement of the Nrf2/ARE-antioxidant pathway	2018	Gonchar, O.O. and Maznychenko, A.V. and Bulgakova, N.V. and Vereshchaka, I.V. and Tomiak, T. and Ritter, U. and Prylutskyy, Y.I. and Mankovska, I.M. and Kostyukov, A.I.	Excluded	The article was excluded based on title and abstract screening as it did not meet the inclusion and exclusion criteria.
c-Fos mapping of brain regions activated by multi-modal and electric foot shock stress	2018	Lin, XX and Itoga, CA and Taha, S and Li, MH and Chen, R and Sami, K and Berton, F and Francesconi, W and Xu, XM	Excluded	The article was excluded based on title and abstract screening as it did not meet the inclusion and exclusion criteria.
Caffeine effects on systemic metabolism, oxidative-inflammatory pathways, and exercise performance	2020	Barcelos, Rômulo P and Lima, Frederico D and Carvalho, Nelson R and Bresciani, Guilherme and Royes, Luiz FF	Excluded	The article was excluded based on title and abstract screening as it did not meet the inclusion and exclusion criteria.
Caffeine prevents high-intensity exercise-induced increase in enzymatic antioxidant and Na+-K+-ATPase activities and reduction of anxiolytic like-behaviour in rats	2017	Vieira, J.M. and Carvalho, F.B. and Gutierres, J.M. and Soares, M.S.P. and Oliveira, P.S. and Rubin, M.A. and Morsch, V.M. and Schetinger, M.R. and Spanevello, R.M.	Excluded	The article was excluded based on title and abstract screening as it did not meet the inclusion and exclusion criteria.
Caffeine-supplemented diet modulates oxidative stress markers and improves locomotor behavior in the lobster cockroach <i>Nauphoeta cinerea</i>	2018	da Silva, CS and de Lima, RDG and Elekofehinti, OO and Ogunbolude, Y and Duarte, AE and Rocha, JBT and de Menezes, IRA and Barros, LM and Tsopmo, A and Lukong, KE and Kamdem, JP	Excluded	The article was excluded based on title and abstract screening as it did not meet the inclusion and exclusion criteria.
Calmatives for the excitable horse: A review of L-tryptophan	2005	Grimmett, A and Sillence, MN	Excluded	The article was excluded based on title and abstract screening as it did not meet the inclusion and exclusion criteria.
Caloric restriction	2011	Speakman, J.R. and Mitchell, S.E.	Excluded	The article was excluded based on title and abstract screening as it did not meet the inclusion and exclusion criteria.
Caloric restriction and brain function	2008	Gillette-Guyonnet, S. and Vellas, B.	Excluded	The article was excluded based on title and abstract screening as it did not meet the inclusion and exclusion criteria.
Caloric Restriction in Humans: Impact on Physiological, Psychological, and Behavioral Outcomes	2011	Redman, LM and Ravussin, E	Excluded	The article was excluded based on title and abstract screening as it did not meet the inclusion and exclusion criteria.
Calorie restriction improves cognitive decline via up-regulation of brain-derived neurotrophic factor: Tropomyosin-related kinase B in hippocampus of obesity-induced hypertensive rats	2015	Kishi, T. and Hirooka, Y. and Nagayama, T. and Isegawa, K. and Katsuki, M. and Takesue, K. and Sunagawa, K.	Excluded	The article was excluded based on title and abstract screening as it did not meet the inclusion and exclusion criteria.
Calorie Restriction-Regulated Molecular Pathways and Its Impact on Various Age Groups: An Overview.	2022	Rachakatla A and Kalashikam RR	Excluded	The article was excluded based on title and abstract screening as it did not meet the inclusion and exclusion criteria.
Can aerobic training restore the level of BDNF in the hippocampus of rats exposed to lead acetate?	2011	Shahandeh, M. and Dabidi Roshan, V. and Mahjoub, S. and Sarkisian, V.	Excluded	The article was excluded based on title and abstract screening as it did not meet the inclusion and exclusion criteria.
Can coconut oil and treadmill exercise during the critical period of brain development ameliorate stress-related effects on anxiety-like behavior and episodic-like memory in young rats?	2018	da Silva, DD and Tavares, MG and do Nascimento, CKB and Lira, EC and dos Santos, AA and Maia, LMSD and Hornsby, MBD	Excluded	The article was excluded based on title and abstract screening as it did not meet the inclusion and exclusion criteria.
Can feed additives be used to promote positive behaviour in laying hens? A review	2022	Makinde, TO and Adewole, DI	Excluded	The article was excluded based on title and abstract screening as it did not meet the inclusion and exclusion criteria.
Can serum 8-hydroxy-2'-deoxyguanosine levels reflect the severity of pulmonary arterial hypertension?	2021	Coskun FY and Taysı S and Kayıkçıoğlu M	Excluded	The article was excluded based on title and abstract screening as it did not meet the inclusion and exclusion criteria.
Cannabidiol has a unique effect on global brain activity: a pharmacological, functional MRI study in awake mice	2021	Sadaka, AH and Ozuna, AG and Ortiz, RJ and Kulkarni, P and Johnson, CT and Bradshaw, HB and Cushing, BS and Li, AL and Hohmann, AG and Ferris, CF	Excluded	The article was excluded based on title and abstract screening as it did not meet the inclusion and exclusion criteria.
Carbohydrate-energy restriction may protect the rat brain against oxidative damage and improve physical performance	2003	De Oliveira, S.L. and Diniz, D.B. and Amaya-Farfan, J.	Excluded	The article was excluded based on title and abstract screening as it did not meet the inclusion and exclusion criteria.
Carbon monoxide intoxication.	2015	Bleecker ML	Excluded	The article was excluded based on title and abstract screening as it did not meet the inclusion and exclusion criteria.
Carbon monoxide may be an important molecule In migraine and other headaches	2014	Arngrim, N. and Schytz, H.W. and Hauge, M.K. and Ashina, M. and Olesen, J.	Excluded	The article was excluded based on title and abstract screening as it did not meet the inclusion and exclusion criteria.
Carbonylated proteins in aging and exercise: immunoblot approaches	1999	Goto, S. and Nakamura, A. and Radak, Z. and Nakamoto, H. and Takahashi, R. and Yasuda, K. and Sakurai, Y. and Ishii, N.	Excluded	The article was excluded based on title and abstract screening as it did not meet the inclusion and exclusion criteria.
Cardiac aging – benefits of exercise, Nrf2 activation and antioxidant signaling	2017	Narasimhan, M. and Rajasekaran, N.-S.	Excluded	The article was excluded based on title and abstract screening as it did not meet the inclusion and exclusion criteria.
Cardiac aging: From molecular mechanisms to significance in human health and disease	2012	Dai, D.-F. and Chen, T. and Johnson, S.C. and Szeto, H. and Rabinovitch, P.S.	Excluded	The article was excluded based on title and abstract screening as it did not meet the inclusion and exclusion criteria.
Cardiac and skeletal muscle adaptations to voluntary wheel running in the mouse.	2001	Allen DL and Harrison BC and Maass A and Bell ML and Byrnes WC and Leinwand LA	Excluded	The article was excluded based on title and abstract screening as it did not meet the inclusion and exclusion criteria.
Cardiac and systemic rejuvenation after cardiosphere-derived cell therapy in senescent rats	2017	Grigorian-Shamagian, L and Liu, WX and Fereydooni, S and Middleton, RC and Valle, J and Cho, JH and Marbán, E	Excluded	The article was excluded based on title and abstract screening as it did not meet the inclusion and exclusion criteria.
Cardiac remodelling in a swine model of chronic thromboembolic pulmonary hypertension: comparison of right vs. left ventricle	2019	Stam, K. and Cai, Z. and van der Velde, N. and van Duin, R. and Lam, E. and van der Velden, J. and Hirsch, A. and Duncker, D.J. and Merkus, D.	Excluded	The article was excluded based on title and abstract screening as it did not meet the inclusion and exclusion criteria.
Cardiomyopathy of duchenne muscular dystrophy: Current understanding and future directions	2011	Spurney, C.F.	Excluded	The article was excluded based on title and abstract screening as it did not meet the inclusion and exclusion criteria.
Cardioprotective and hypotensive mechanistic insights of hydroethanolic extract of Cucumis melo L. kernels in isoprenaline-induced cardiotoxicity based on metabolomics and in silico electrophysiological models	2023	Wahid, M. and Saqib, F. and Abbas, G. and Shah, S. and Alshammari, A. and Albekairi, T.H. and Ali, A. and Khurm, M. and Mubarak, M.S.	Excluded	The article was excluded based on title and abstract screening as it did not meet the inclusion and exclusion criteria.
Cardioprotective effects of early and late aerobic exercise training in experimental pulmonary arterial hypertension	2015	Moreira-Gonçalves, D. and Ferreira, R. and Fonseca, H. and Padrão, A.I. and Moreno, N. and Silva, A.F. and Vasques-Nóvoa, F. and Gonçalves, N. and Vieira, S. and Santos, M. and Amado, F. and Duarte, J.A. and Leite-Moreira, A.F. and Henriques-Coelho, T.	Excluded	The article was excluded based on title and abstract screening as it did not meet the inclusion and exclusion criteria.
Cardiopulmonary Rehabilitation in Long-COVID-19 Patients with Persistent Breathlessness and Fatigue: The COVID-Rehab Study.	2022	Besnier F and Bérubé B and Malo J and Gagnon C and Grégoire CA and Juneau M and Simard F and L'Allier P and Nigam A and Iglésies-Grau J and Vincent T and Talamonti D and Dupuy EG and Mohammadi H and Gayda M and Bherer L	Excluded	The article was excluded based on title and abstract screening as it did not meet the inclusion and exclusion criteria.
Cardiorenal metabolic syndrome and diabetic cognopathy.	2013	Hayden MR and Banks WA and Shah GN and Gu Z and Sowers JR	Excluded	The article was excluded based on title and abstract screening as it did not meet the inclusion and exclusion criteria.
Cardiovascular and sympathetic effects of nitric oxide inhibition at rest and during static exercise in humans	1997	Owlya, R and Vollenweider, L and Trueb, L and Sartori, C and Lepori, M and Nicod, P and Scherrer, U	Excluded	The article was excluded based on title and abstract screening as it did not meet the inclusion and exclusion criteria.
Carnosine, Small but Mighty-Prospect of Use as Functional Ingredient for Functional Food Formulation.	2021	Jukić I and Kolobarić N and Stupin A and Matić A and Kozina N and Mihaljević Z and Mihalj M and Šušnjara P and Stupin M and Ćurić ŽB and Selthofer-Relatić K and Kibel A and Lukinac A and Kolar L and Kralik G and Kralik Z and Széchenyi A and Jozanović M and Galović O and Medvidović-Kosanović M and Drenjančević I	Excluded	The article was excluded based on title and abstract screening as it did not meet the inclusion and exclusion criteria.
Catalase overexpression modulates metabolic parameters in a new ‘stress-less’ leptin-deficient mouse model	2017	Amos, Deborah L. and Robinson, Tanner and Massie, Melissa B. and Cook, Carla and Hoffsted, Alexis and Crain, Courtney and Santanam, Nalini	Excluded	The article was excluded based on title and abstract screening as it did not meet the inclusion and exclusion criteria.
Cathepsin-B dependent autophagy ameliorates steatoheaptitis in chronic exercise rats.	2020	Guo R and Yu Q and Liong EC and Fung ML and Tipoe GL	Excluded	The article was excluded based on title and abstract screening as it did not meet the inclusion and exclusion criteria.
Cell biology of normal brain aging: Synaptic plasticity-cell death	2013	Dorszewska, J.	Excluded	The article was excluded based on title and abstract screening as it did not meet the inclusion and exclusion criteria.
Cell Proliferation in the Adult Chicken Hippocampus Correlates With Individual Differences in Time Spent in Outdoor Areas and Tonic Immobility	2020	Armstrong, EA and Voelkl, B and Voegeli, S and Gebhardt-Henrich, SG and Guy, JH and Sandilands, V and Boswell, T and Toscano, MJ and Smulders, TV	Excluded	The article was excluded based on title and abstract screening as it did not meet the inclusion and exclusion criteria.
Cellular and molecular mechanisms of immunomodulation in the brain through environmental enrichment	2014	Singhal, G and Jaehne, EJ and Corrigan, F and Baune, BT	Excluded	The article was excluded based on title and abstract screening as it did not meet the inclusion and exclusion criteria.
Cellular microparticles and pathophysiology of traumatic brain injury	2017	Zhao, Z. and Zhou, Y. and Tian, Y. and Li, M. and Dong, J.-F. and Zhang, J.	Excluded	The article was excluded based on title and abstract screening as it did not meet the inclusion and exclusion criteria.
Cellular responses to moderate and heavy exercise	1998	Nehlsen-Cannarella, SL	Excluded	The article was excluded based on title and abstract screening as it did not meet the inclusion and exclusion criteria.
CELLULAR-DISTRIBUTION OF IMMUNOREACTIVE SOMATOSTATIN IN THE BASAL FOREBRAIN OF HORSES AND PONIES	1993	MELROSE, PA and KNIGGE, KM	Excluded	The article was excluded based on title and abstract screening as it did not meet the inclusion and exclusion criteria.
Central and peripheral metabolic defects contribute to the pathogenesis of Alzheimer's disease: Targeting mitochondria for diagnosis and prevention	2020	Peng, Y. and Gao, P. and Shi, L. and Chen, L. and Liu, J. and Long, J.	Excluded	The article was excluded based on title and abstract screening as it did not meet the inclusion and exclusion criteria.
Central autonomic integration of psychological stressors: Focus on cardiovascular modulation	2005	McDougall, SJ and Widdop, RE and Lawrence, AJ	Excluded	The article was excluded based on title and abstract screening as it did not meet the inclusion and exclusion criteria.
Central command dysfunction in rats with heart failure is mediated by brain oxidative stress and normalized by exercise training	2014	Koba, S. and Hisatome, I. and Watanabe, T.	Excluded	The article was excluded based on title and abstract screening as it did not meet the inclusion and exclusion criteria.
Central gene expression changes associated with enhanced neuroendocrine and autonomic response habituation to repeated noise stress after voluntary wheel running in rats	2013	Sasse, SK and Nyhuis, TJ and Masini, CV and Day, HEW and Campeau, S	Excluded	The article was excluded based on title and abstract screening as it did not meet the inclusion and exclusion criteria.
Central infusion of interleukin-1 receptor antagonist blocks the reduction in social behavior produced by prior stressor exposure	2009	Arakawa, H and Blandino, P and Deak, T	Excluded	The article was excluded based on title and abstract screening as it did not meet the inclusion and exclusion criteria.
Central mechanisms for exercise training-induced reduction in sympatho-excitation in chronic heart failure.	2015	Haack KK and Zucker IH	Excluded	The article was excluded based on title and abstract screening as it did not meet the inclusion and exclusion criteria.
Central mechanisms of abnormal sympathoexcitation in chronic heart failure	2012	Kishi, T. and Hirooka, Y.	Excluded	The article was excluded based on title and abstract screening as it did not meet the inclusion and exclusion criteria.
Cerebrospinal fluid and plasma metabolomics of acute endurance exercise	2022	Li, KF and Schön, M and Naviaux, JC and Monk, JM and Alchus-Laiferová, N and Wang, L and Straka, I and Matejicka, P and Valkovic, P and Ukropec, J and Tarnopolsky, MA and Naviaux, RK and Ukropcová, B	Excluded	The article was excluded based on title and abstract screening as it did not meet the inclusion and exclusion criteria.
CEREBROSPINAL-FLUID DYNORPHIN-CONVERTING ENZYME-ACTIVITY IS INCREASED BY VOLUNTARY EXERCISE IN THE SPONTANEOUSLY HYPERTENSIVE RAT	1993	PERSSON, S and JONSDOTTIR, I and THOREN, P and POST, C and NYBERG, F and HOFFMANN, P	Excluded	The article was excluded based on title and abstract screening as it did not meet the inclusion and exclusion criteria.
Cerium oxide nanozyme modulate the 'exercise' redox biology of skeletal muscle	2017	Arya, A and Sethy, NK and Gangwar, A and Bhargava, N and Dubey, A and Roy, M and Srivastava, G and Singh, SK and Das, M and Bhargava, K	Excluded	The article was excluded based on title and abstract screening as it did not meet the inclusion and exclusion criteria.
Changed gene expression in brains of mice exposed to traffic in a highway tunnel	2012	Bos, I and De Boever, P and Emmerechts, J and Buekers, J and Vanoirbeek, J and Meeusen, R and Van Poppel, M and Nemery, B and Nawrot, T and Panis, LI	Excluded	The article was excluded based on title and abstract screening as it did not meet the inclusion and exclusion criteria.
Changes in brain glutathione in patients with mild vascular cognitive impairment	2023	Chen, Jinghan Jenny and Herrmann, Nathan and Survilla, Kate and Black, Sandra and Ramirez, Joel and Andreazza, Ana and Gallagher, Damien and Graham, Simon and Lanctot, Krista	Excluded	The article was excluded based on title and abstract screening as it did not meet the inclusion and exclusion criteria.
Changes in cardiopulmonary reserve and peripheral arterial function concomitantly with subclinical inflammation and oxidative stress in patients with heart failure with preserved ejection fraction.	2014	Vitiello D and Harel F and Touyz RM and Sirois MG and Lavoie J and Myers J and Ducharme A and Racine N and O'Meara E and Gayda M and Chabot-Blanchet M and Rouleau JL and de Denus S and White M	Excluded	The article was excluded based on title and abstract screening as it did not meet the inclusion and exclusion criteria.
Changes in ear-pinna temperature as a useful measure of stress in sheep (Ovis aries)	2005	Lowe, TE and Cook, CJ and Ingram, JR and Harris, PJ	Excluded	The article was excluded based on title and abstract screening as it did not meet the inclusion and exclusion criteria.
Changes in markers of brain serotonin activity in response to chronic exercise in senior men	2014	Melancon, MO and Lorrain, D and Dionne, IJ	Excluded	The article was excluded based on title and abstract screening as it did not meet the inclusion and exclusion criteria.
Changes in organ perfusion and weight ratios in post-simulated microgravity recovery	2002	Deever, DB and Young, RS and Wang, SJ and Bradshaw, BA and Miles, J and Pettis, CR and Witten, ML	Excluded	The article was excluded based on title and abstract screening as it did not meet the inclusion and exclusion criteria.
Changes in ornithine decarboxylase activity and putrescine concentrations after spinal cord compression injury in the rat	1999	Mautes, AEM and Paschen, W and Röhn, G and Nacimiento, AC	Excluded	The article was excluded based on title and abstract screening as it did not meet the inclusion and exclusion criteria.
Chapter 1 - Mitochondrial dysfunction and affective disorders: Focus on diet, exercise, and aging	2021	Allen, Josh and Kalynchuk, Lisa E. and Caruncho, Hector J. and de Oliveira, Marcos Roberto	Excluded	The article was excluded based on title and abstract screening as it did not meet the inclusion and exclusion criteria.
Chapter 11 - Excitotoxicity	2019	Mattson, M.P. and Fink, George	Excluded	The article was excluded based on title and abstract screening as it did not meet the inclusion and exclusion criteria.
Chapter 23 - Short chain fatty acids as epigenetic and metabolic regulators of neurocognitive health and disease	2019	Mihaylova, Maria M. and Stratton, Matthew S. and Ferguson, Bradley S.	Excluded	The article was excluded based on title and abstract screening as it did not meet the inclusion and exclusion criteria.
Chapter 37 - Antioxidant diets and functional foods attenuate dementia and cognition in elderly subjects	2022	Wichansawakun, Sanit and Chupisanyarote, Kanokkarn and Wongpipathpong, Wannisa and Kaur, Ginpreet and Buttar, Harpal S. and Singh, Ram B. and Watanabe, Shaw and Isaza, Adrian A.	Excluded	The article was excluded based on title and abstract screening as it did not meet the inclusion and exclusion criteria.
Chapter 40 - Molecular Aspects of the Mediterranean Diet: Adiponectin, Brain Amyloid Precursor Protein, Apolipoprotein E and Caspase-3 mRNA	2015	El-Swefy, Sahar Elsayed and Atteia, Hebatallah Husseini and Preedy, Victor R. and Watson, Ronald Ross	Excluded	The article was excluded based on title and abstract screening as it did not meet the inclusion and exclusion criteria.
Chapter Four - Manganese Superoxide Dismutase and Oxidative Stress Modulation	2015	Bresciani, Guilherme and da Cruz, Ivana Beatrice Mânica and González-Gallego, Javier and Makowski, Gregory S.	Excluded	The article was excluded based on title and abstract screening as it did not meet the inclusion and exclusion criteria.
Chapter Four - Melatonin and healthy aging	2021	Cardinali, Daniel P. and Litwack, Gerald	Excluded	The article was excluded based on title and abstract screening as it did not meet the inclusion and exclusion criteria.
Chapter Seven - Endocannabinoids and aging—Inflammation, neuroplasticity, mood and pain	2021	Park, Yongsoon and Watkins, Bruce A. and Litwack, Gerald	Excluded	The article was excluded based on title and abstract screening as it did not meet the inclusion and exclusion criteria.
Chapter Two - Exercise and Parkinson's disease	2019	Xu, Xiaojiao and Fu, Zhenfa and Le, Weidong and Yau, Suk-Yu and So, Kwok-Fai	Excluded	The article was excluded based on title and abstract screening as it did not meet the inclusion and exclusion criteria.
Characterization of <SUP>11</SUP>C-GSK1482160 for Targeting the P2X7 Receptor as a Biomarker for Neuroinflammation	2017	Territo, PR and Meyer, JA and Peters, JS and Riley, AA and McCarthy, BP and Gao, MZ and Wang, M and Green, MA and Zheng, QH and Hutchins, GD	Excluded	The article was excluded based on title and abstract screening as it did not meet the inclusion and exclusion criteria.
Charting the perfect storm: emerging biological interfaces between stress and stroke	2017	Kronenberg, G. and Schöner, J. and Nolte, C. and Heinz, A. and Endres, M. and Gertz, K.	Excluded	The article was excluded based on title and abstract screening as it did not meet the inclusion and exclusion criteria.
Chemotherapy and cognition: comprehensive review on doxorubicin-induced chemobrain	2019	El-Agamy, S.E. and Abdel-Aziz, A.K. and Esmat, A. and Azab, S.S.	Excluded	The article was excluded based on title and abstract screening as it did not meet the inclusion and exclusion criteria.
Chemotherapy and Cognitive Impairment: An Animal Model Approach	2017	Winocur, G	Excluded	The article was excluded based on title and abstract screening as it did not meet the inclusion and exclusion criteria.
Childhood physical abuse predicts stressor-evoked activity within central visceral control regions	2015	Banihashemi, L and Sheu, LK and Midei, AJ and Gianaros, PJ	Excluded	The article was excluded based on title and abstract screening as it did not meet the inclusion and exclusion criteria.
Childhood Threat Is Associated With Lower Resting-State Connectivity Within a Central Visceral Network	2022	Banihashemi, L and Peng, CW and Rangarajan, A and Karim, HT and Wallace, ML and Sibbach, BM and Singh, J and Stinley, MM and Germain, A and Aizenstein, HJ	Excluded	The article was excluded based on title and abstract screening as it did not meet the inclusion and exclusion criteria.
Children with Autism Spectrum Disorder Exhibit Elevated Physical Activity and Reduced Sedentary Behavior.	2023	Alhowikan AM and Elamin NE and Aldayel SS and AlSiddiqi SA and Alrowais FS and Hassan WM and El-Ansary A and Alghamdi FA and Al-Ayadhi LY	Excluded	The article was excluded based on title and abstract screening as it did not meet the inclusion and exclusion criteria.
Chronic 5-Aminoimidazole-4-Carboxamide-1-β-d-Ribofuranoside Treatment Induces Phenotypic Changes in Skeletal Muscle, but Does Not Improve Disease Outcomes in the R6/2 Mouse Model of Huntington's Disease.	2017	Paré MF and Jasmin BJ	Excluded	The article was excluded based on title and abstract screening as it did not meet the inclusion and exclusion criteria.
Chronic all-trans retinoic acid administration induced hyperactivity of HPA axis and behavioral changes in young rats	2010	Cai, L and Yan, XB and Chen, XN and Meng, QY and Zhou, JN	Excluded	The article was excluded based on title and abstract screening as it did not meet the inclusion and exclusion criteria.
Chronic dietary exposure to arsenic at environmentally relevant concentrations impairs cognitive performance in adult zebrafish (Danio rerio) via oxidative stress and dopaminergic dysfunction	2023	Rachamalla, M. and Salahinejad, A. and Khan, M. and Datusalia, A.K. and Niyogi, S.	Excluded	The article was excluded based on title and abstract screening as it did not meet the inclusion and exclusion criteria.
Chronic ethanol exposure during adolescence in rats induces motor impairments and cerebral cortex damage associated with oxidative stress	2014	Teixeira, F.B. and Santana, L.N.D.S. and Bezerra, F.R. and De Carvalho, S. and Fontes Jr., E.A. and Prediger, R.D. and Crespo-López, M.E. and Maia, C.S.F. and Lima, R.R.	Excluded	The article was excluded based on title and abstract screening as it did not meet the inclusion and exclusion criteria.
Chronic exercise modulates RAS components and improves balance between pro-and anti-inflammatory cytokines in the brain of SHR	2011	Agarwal, D. and Welsch, M.A. and Keller, J.N. and Francis, J.	Excluded	The article was excluded based on title and abstract screening as it did not meet the inclusion and exclusion criteria.
Chronic exercise training versus acute endurance exercise in reducing neurotoxicity in rats exposed to lead acetate	2013	Shahandeh, M. and Roshan, V.D. and Hosseinzadeh, S. and Mahjoub, S. and Sarkisian, V.	Excluded	The article was excluded based on title and abstract screening as it did not meet the inclusion and exclusion criteria.
Chronic immobilization stress differentially affects the expression of BDNF mRNA and protein in the mouse hippocampus	2004	Adlard, PA and Perreau, VM and Cotman, CW	Excluded	The article was excluded based on title and abstract screening as it did not meet the inclusion and exclusion criteria.
Chronic Intermittent Fasting Improves Cognitive Functions and Brain Structures in Mice	2013	Li, L. and Wang, Z. and Zuo, Z.	Excluded	The article was excluded based on title and abstract screening as it did not meet the inclusion and exclusion criteria.
Chronic pain and adult hippocampal neurogenesis: translational implications from preclinical studies	2017	Grilli, M	Excluded	The article was excluded based on title and abstract screening as it did not meet the inclusion and exclusion criteria.
Chronic psychosocial stress reduces the density of dopamine transporters	2000	Isovich, E and Mijnster, MJ and Flügge, G and Fuchs, E	Excluded	The article was excluded based on title and abstract screening as it did not meet the inclusion and exclusion criteria.
Chronic REM Sleep Restriction in Juvenile Male Rats Induces Anxiety-Like Behavior and Alters Monoamine Systems in the Amygdala and Hippocampus	2018	Rocha-Lopes, JD and Machado, RB and Suchecki, D	Excluded	The article was excluded based on title and abstract screening as it did not meet the inclusion and exclusion criteria.
Chronic renal failure alters endothelial function in cerebral circulation in mice	2011	Bugnicourt, J.-M. and da Silveira, C. and Bengrine, A. and Godefroy, O. and Baumbach, G. and Sevestre, H. and Bode-Boeger, S.M. and Kielstein, J.T. and Massy, Z.A. and Chillon, J.-M.	Excluded	The article was excluded based on title and abstract screening as it did not meet the inclusion and exclusion criteria.
Chronic treadmill running does not enhance mitochondrial oxidative capacity in the cortex or striatum	2015	Herbst, EAF and Roussakis, C and Matravadia, S and Holloway, GP	Excluded	The article was excluded based on title and abstract screening as it did not meet the inclusion and exclusion criteria.
Chronic treadmill running protects hippocampal neurons from hypobaric hypoxia-induced apoptosis in rats	2013	Lin, C. and Wu, C.-J. and Wei, I.-H. and Tsai, M.-H. and Chang, N.-W. and Yang, T.-T. and Kuo, Y.-M.	Excluded	The article was excluded based on title and abstract screening as it did not meet the inclusion and exclusion criteria.
Chronic voluntary wheel running facilitates corticosterone response habituation to repeated audiogenic stress exposure in male rats	2008	Sasse, SK and Greenwood, BN and Masini, CV and Nyhuis, TJ and Fleshner, M and Day, HEW and Campeau, S	Excluded	The article was excluded based on title and abstract screening as it did not meet the inclusion and exclusion criteria.
Cigarette Smoke Inhibits Brain Mitochondrial Adaptations of Exercised Mice	2011	Speck, AE and Fraga, D and Soares, P and Scheffer, DL and Silva, LA and Aguiar, AS and Estreck, EL and Pinho, RA	Excluded	The article was excluded based on title and abstract screening as it did not meet the inclusion and exclusion criteria.
Circadian regulation of microglia function: Potential targets for treatment of Parkinson’s Disease	2024	Kou, Liang and Chi, Xiaosa and Sun, Yadi and Yin, Sijia and Wu, Jiawei and Zou, Wenkai and Wang, Yiming and Jin, Zongjie and Huang, Jinsha and Xiong, Nian and Xia, Yun and Wang, Tao	Excluded	The article was excluded based on title and abstract screening as it did not meet the inclusion and exclusion criteria.
Circadian rhythms and depression: effects of exercise in an animal model	1999	Solberg, LC and Horton, TH and Turek, FW	Excluded	The article was excluded based on title and abstract screening as it did not meet the inclusion and exclusion criteria.
Circulating Spexin Is Associated with Body Mass Index and Fat Mass but Not with Physical Activity and Psychological Parameters in Women across a Broad Body Weight Spectrum	2022	Suhs, M and Stengel, A and Rudolph, A and Schaper, S and Wölk, E and Kobelt, P and Rose, M and Hofmann, T	Excluded	The article was excluded based on title and abstract screening as it did not meet the inclusion and exclusion criteria.
Clinical and Preclinical Systematic Review of<i>Panax ginseng</i>C. A. Mey and Its Compounds for Fatigue	2020	Jin, TY and Rong, PQ and Liang, HY and Zhang, PP and Zheng, GQ and Lin, Y	Excluded	The article was excluded based on title and abstract screening as it did not meet the inclusion and exclusion criteria.
Clinical perspective on oxidative stress in sporadic amyotrophic lateral sclerosis	2013	D'Amico, E. and Factor-Litvak, P. and Santella, R.M. and Mitsumoto, H.	Excluded	The article was excluded based on title and abstract screening as it did not meet the inclusion and exclusion criteria.
Coenzyme Q10 Levels Associated With Cognitive Functioning and Executive Function in Older Adults.	2023	Fernández-Portero C and Amián JG and Bella R and López-Lluch G and Alarcón D	Excluded	The article was excluded based on title and abstract screening as it did not meet the inclusion and exclusion criteria.
Coenzyme Q10 supplementation and regular physical exercise affect the level of glutathione and superoxide dismutase in the brain	2013	Revan, S. and Okudan, N. and Balci, S.S. and Belviranli, M. and Pepe, H. and Gökbel, H.	Excluded	The article was excluded based on title and abstract screening as it did not meet the inclusion and exclusion criteria.
COGNITIVE AND NEURAL MECHANISMS OF THE ACCELERATED AGING PHENOTYPE IN PTSD	2019	Friedman, Madeline and Salzman, Chloe and Neria, Yuval and Small, Scott and Brickman, Adam and Ciarleglio, Adam and Provenzano, Frank and Yehuda, Rachel and Flory, Janine and Szeszko, Philip and Rutherford, Bret	Excluded	The article was excluded based on title and abstract screening as it did not meet the inclusion and exclusion criteria.
Cognitive decline in heart failure: Biomolecular mechanisms and benefits of exercise	2022	Maroofi, A and Moro, T and Agrimi, J and Safari, F	Excluded	The article was excluded based on title and abstract screening as it did not meet the inclusion and exclusion criteria.
Cognitive decline prevention in offspring of Pb<SUP>+2</SUP> exposed mice by maternal aerobic training and Cur/CaCO<sub>3</sub>@Cur supplementations: In vitro and in vivo studies	2021	Amooei, M and Meshkati, Z and Nasiri, R and Dakhili, AB	Excluded	The article was excluded based on title and abstract screening as it did not meet the inclusion and exclusion criteria.
Cognitive dysfunction syndrome: updated behavioral and clinical evaluations as a tool to evaluate the well-being of aging dogs	2014	Pineda, S and Olivares, A and Mos, B and Ibañez, M	Excluded	The article was excluded based on title and abstract screening as it did not meet the inclusion and exclusion criteria.
Cognitive endophenotypes, gene-environment interactions and experience-dependent plasticity in animal models of schizophrenia	2016	Burrows, EL and Hannan, AJ	Excluded	The article was excluded based on title and abstract screening as it did not meet the inclusion and exclusion criteria.
Cognitive enrichment to increase fish welfare in aquaculture: A review	2023	Kleiber, A and Stomp, M and Rouby, M and Ferreira, VHB and Bégout, ML and Benhaïm, D and Labbé, L and Tocqueville, A and Levadoux, M and Calandreau, L and Guesdon, V and Colson, V	Excluded	The article was excluded based on title and abstract screening as it did not meet the inclusion and exclusion criteria.
Cognitive Impairment in Parkinson's Disease: Epidemiology, Clinical Profile, Protective and Risk Factors.	2021	Gonzalez-Latapi P and Bayram E and Litvan I and Marras C	Excluded	The article was excluded based on title and abstract screening as it did not meet the inclusion and exclusion criteria.
Cognitive–exercise dual-task intervention ameliorates cognitive decline in natural aging rats through reducing oxidative stress and enhancing synaptic plasticity	2022	Li, X.-L. and Tao, X. and Li, T.-C. and Zhu, Z.-M. and Huang, P.-L. and Gong, W.-J.	Excluded	The article was excluded based on title and abstract screening as it did not meet the inclusion and exclusion criteria.
Coherences Between the Metabolic Syndrome, Depression, Stress and Physical Activity	2009	Neumann, NU and Frasch, K	Excluded	The article was excluded based on title and abstract screening as it did not meet the inclusion and exclusion criteria.
Combination of quercetin and exercise training attenuates depression in rats with 1,2-dimethylhydrazine-induced colorectal cancer: Possible involvement of inflammation and BDNF signalling	2020	Sadighparvar, S and Darband, SG and Yousefi, B and Kaviani, M and Ghaderi-Pakdel, F and Mihanfar, A and Babaei, G and Mobaraki, K and Majidinia, M	Excluded	The article was excluded based on title and abstract screening as it did not meet the inclusion and exclusion criteria.
Combination of stem cells and rehabilitation therapies for ischemic stroke	2021	Berlet, R. and Anthony, S. and Brooks, B. and Wang, Z.-J. and Sadanandan, N. and Shear, A. and Cozene, B. and Gonzales-Portillo, B. and Parsons, B. and Salazar, F.E. and Lezama Toledo, A.R. and Monroy, G.R. and Gonzales-Portillo, J.V. and Borlongan, C.V.	Excluded	The article was excluded based on title and abstract screening as it did not meet the inclusion and exclusion criteria.
Combination therapies for neurobehavioral and cognitive recovery after experimental traumatic brain injury: Is more better?	2016	Kline, A.E. and Leary, J.B. and Radabaugh, H.L. and Cheng, J.P. and Bondi, C.O.	Excluded	The article was excluded based on title and abstract screening as it did not meet the inclusion and exclusion criteria.
Combined and individual strategy of exercise generated preconditioning and low dose copper nanoparticles serve as superlative approach to ameliorate ISO-induced myocardial infarction in rats.	2018	Sharma AK and Kumar A and Taneja G and Nagaich U and Deep A and Datusalia AK and Rajput SK	Excluded	The article was excluded based on title and abstract screening as it did not meet the inclusion and exclusion criteria.
Combined caloric restriction and exercise provides greater metabolic and neurocognitive benefits than either as a monotherapy in obesity with or without estrogen deprivation	2022	Pratchayasakul, W. and Arunsak, B. and Suparan, K. and Sriwichaiin, S. and Chunchai, T. and Chattipakorn, N. and Chattipakorn, S.C.	Excluded	The article was excluded based on title and abstract screening as it did not meet the inclusion and exclusion criteria.
Combined effect of aerobic interval training and selenium nanoparticles on expression of IL-15 and IL-10/TNF-α ratio in skeletal muscle of 4T1 breast cancer mice with cachexia.	2017	Molanouri Shamsi M and Chekachak S and Soudi S and Quinn LS and Ranjbar K and Chenari J and Yazdi MH and Mahdavi M	Excluded	The article was excluded based on title and abstract screening as it did not meet the inclusion and exclusion criteria.
Combined effects of <i>Rhodiola rosea</i> and caffeine supplementation on aerobic endurance and muscle explosiveness: a synergistic approach	2024	Yun, HZ and Lu, B and Su, WB and Wang, JJ and Zheng, J and Wang, J and Wang, ZL and Li, Y and Sun, YW and Liu, C	Excluded	The article was excluded based on title and abstract screening as it did not meet the inclusion and exclusion criteria.
Combined impact of exercise and temperature in learning and memory performance of fluoride toxicated rats	2012	Basha, P.M. and Sujitha, N.S.	Excluded	The article was excluded based on title and abstract screening as it did not meet the inclusion and exclusion criteria.
Combined influence of intermittent exercise and temperature stress on the modulation of fluoride toxicity	2012	Basha, P.M. and Sujitha, N.S.	Excluded	The article was excluded based on title and abstract screening as it did not meet the inclusion and exclusion criteria.
Combined Low-Intensity Exercise and Ascorbic Acid Attenuates Kainic Acid-Induced Seizure and Oxidative Stress in Mice	2016	Kim, H.-J. and Song, W. and Jin, E.H. and Kim, J. and Chun, Y. and An, E.N. and Park, S.	Excluded	The article was excluded based on title and abstract screening as it did not meet the inclusion and exclusion criteria.
Combined treatment with GSNO and CAPE accelerates functional recovery via additive antioxidant activities in a mouse model of TBI	2018	Khan, M and Shunmugavel, A and Dhammu, TS and Khan, H and Singh, I and Singh, AK	Excluded	The article was excluded based on title and abstract screening as it did not meet the inclusion and exclusion criteria.
Comparative Analysis of Antioxidant Properties of Comenic Acid and Potassium Comenate in Modeled Immobilization Stress	2015	Shurygina, L.V. and Zlishcheva, E.I. and Khablyuk, V.V. and Kravtsova, A.N. and Abramova, N.O. and Zlishcheva, L.I. and Kravtsov, A.A.	Excluded	The article was excluded based on title and abstract screening as it did not meet the inclusion and exclusion criteria.
Comparative veterinary geroscience: mechanism of molecular, cellular, and tissue aging in humans, laboratory animal models, and companion dogs and cats	2022	McKenzie, B.A.	Excluded	The article was excluded based on title and abstract screening as it did not meet the inclusion and exclusion criteria.
Comparing the Effects of Chlorogenic Acid and Ilex paraguariensis Extracts on Different Markers of Brain Alterations in Rats Subjected to Chronic Restraint Stress	2019	de Lima, M.E. and Ceolin Colpo, A.Z. and Maya-López, M. and Rangel-López, E. and Becerril-Chávez, H. and Galván-Arzate, S. and Villeda-Hernández, J. and Sánchez-Chapul, L. and Túnez, I. and Folmer, V. and Santamaría, A.	Excluded	The article was excluded based on title and abstract screening as it did not meet the inclusion and exclusion criteria.
Comparing the effects of rosemary extract and treadmill exercise on the hippocampal function and antioxidant capacity in old rats	2021	Rasoolijazi, H. and Ofogh, S.N. and Ababzadeh, S. and Mehdizadeh, M. and Shabkhiz, F.	Excluded	The article was excluded based on title and abstract screening as it did not meet the inclusion and exclusion criteria.
Comparison of selected prooxidant-antioxidant balance and bone metabolism indicators and BDNF levels between older women with different levels of physical activity.	2023	Sadowska-Krępa E and Rzetecki A and Zając-Gawlak I and Nawrat-Szołtysik A and Rozpara M and Mikuľáková W and Stanek A and Pałka T	Excluded	The article was excluded based on title and abstract screening as it did not meet the inclusion and exclusion criteria.
Comparison of the Effects of Constraint-Induced Movement Therapy and Unconstraint Exercise on Oxidative Stress and Limb Function—A Study on Human Patients and Rats with Cerebral Infarction	2023	Wang, D. and Li, L. and Pan, H. and Huang, L. and Sun, X. and He, C. and Wei, Q.	Excluded	The article was excluded based on title and abstract screening as it did not meet the inclusion and exclusion criteria.
Complex Environmental Rearing Enhances Social Salience and Affects Hippocampal Corticotropin Releasing Hormone Receptor Expression in a Sex-Specific Manner	2018	Kentner, AC and Lima, E and Migliore, MM and Shin, J and Scalia, S	Excluded	The article was excluded based on title and abstract screening as it did not meet the inclusion and exclusion criteria.
Compounds from ilex paraguariensis extracts have antioxidant effects in the brains of rats subjected to chronic immobilization stress	2017	Colpo, A.C. and de Lima, M.E. and Maya-López, M. and Rosa, H. and Márquez-Curiel, C. and Galván-Arzate, S. and Santamaría, A. and Folmer, V.	Excluded	The article was excluded based on title and abstract screening as it did not meet the inclusion and exclusion criteria.
Comprehensive Review on Neuro-degenerative Type 3 DM.	2022	Chandarana CV and Roy S	Excluded	The article was excluded based on title and abstract screening as it did not meet the inclusion and exclusion criteria.
Compulsive exercise acutely upregulates rat hippocampal brain-derived neurotrophic factor	2006	Huang, AM and Jen, CJ and Chen, HF and Yu, L and Kuo, YM and Chen, HI	Excluded	The article was excluded based on title and abstract screening as it did not meet the inclusion and exclusion criteria.
Concentration-dependent effects of dietary L-ascorbic acid fortification in the brains of healthy mice	2021	Olofinnade, A.T. and Onaolapo, A.Y. and Onaolapo, O.J.	Excluded	The article was excluded based on title and abstract screening as it did not meet the inclusion and exclusion criteria.
Concentrations of the Selected Biomarkers of Endothelial Dysfunction in Response to Antiepileptic Drugs: A Literature Review	2019	Sarecka-Hujar, B. and Szołtysek-Bołdys, I. and Kopyta, I. and Dolińska, B. and Sobczak, A.	Excluded	The article was excluded based on title and abstract screening as it did not meet the inclusion and exclusion criteria.
Concurrent Effects of Exercise and Curcumin on Spatial Learning and Memory in Sensitized Male Mice Following Morphine Administration	2019	Elhampour, L and Azarbayjani, MA and Nasehi, M and Peeri, M	Excluded	The article was excluded based on title and abstract screening as it did not meet the inclusion and exclusion criteria.
Concussion history in rugby union players is associated with depressed cerebrovascular reactivity and cognition.	2021	Owens TS and Calverley TA and Stacey BS and Rose G and Fall L and Tsukamoto H and Jones G and Corkill R and Tuaillon E and Hirtz C and Lehmann S and Marchi N and Marley CJ and Bailey DM	Excluded	The article was excluded based on title and abstract screening as it did not meet the inclusion and exclusion criteria.
Conditioned media from AICAR-treated skeletal muscle cells increases neuronal differentiation of adult neural progenitor cells	2019	Moon, HY and Javadi, S and Stremlau, M and Yoon, KJ and Becker, B and Kang, SU and Zhao, XY and van Praag, H	Excluded	The article was excluded based on title and abstract screening as it did not meet the inclusion and exclusion criteria.
Constitutive Neurogenesis in the Brain of Different Vertebrate Groups	2020	Stukaneva, ME and Pushchina, EV	Excluded	The article was excluded based on title and abstract screening as it did not meet the inclusion and exclusion criteria.
Constitutive PGC-1α Overexpression in Skeletal Muscle Does Not Improve Morphological Outcome in Mouse Models of Brain Irradiation or Cortical Stroke	2018	Karlsson, L and González-Alvarado, MN and Larrosa-Flor, M and Osman, A and Börjesson, M and Blomgren, K and Kuhn, HG	Excluded	The article was excluded based on title and abstract screening as it did not meet the inclusion and exclusion criteria.
Construction of a Brain-specific SLC23A2 Gene Knockout Mice Model	2023	Cao, B and Xia, Y and Cai, ZX and Wang, ZY and Tang, C and Song, YH	Excluded	The article was excluded based on title and abstract screening as it did not meet the inclusion and exclusion criteria.
Continuous and Intermittent Exercise Upregulates PGC-1α/ Irisin / BDNF Expression to Improve Obesity-induced Cognitive Impairment in Mice	2023	Zhang, P.-P.	Excluded	The article was excluded based on title and abstract screening as it did not meet the inclusion and exclusion criteria.
Continuous exercise training and curcumin attenuate changes in brain-derived neurotrophic factor and oxidative stress induced by lead acetate in the hippocampus of male rats	2013	Hosseinzadeh, S. and Roshan, V.D. and Mahjoub, S.	Excluded	The article was excluded based on title and abstract screening as it did not meet the inclusion and exclusion criteria.
Contribution of glia cells specifically astrocytes in the pathology of depression: immunohistochemical study in different brain areas	2020	Eldomiaty, MA and Makarenko, O and Hassan, ZA and Almasry, SM and Petrov, P and Elnaggar, AM	Excluded	The article was excluded based on title and abstract screening as it did not meet the inclusion and exclusion criteria.
Control of Protein and Energy Metabolism in the Pituitary Gland in Response to Three-Week Running Training in Adult Male Mice.	2021	Walz C and Brenmoehl J and Trakooljul N and Noce A and Caffier C and Ohde D and Langhammer M and Wimmers K and Ponsuksili S and Hoeflich A	Excluded	The article was excluded based on title and abstract screening as it did not meet the inclusion and exclusion criteria.
Converging protective pathways: Exploring the linkage between physical exercise, extracellular vesicles and oxidative stress	2023	Lisi, Veronica and Senesi, Giorgia and Balbi, Carolina	Excluded	The article was excluded based on title and abstract screening as it did not meet the inclusion and exclusion criteria.
Cordyceps militaris acidic polysaccharides improve learning and memory impairment in mice with exercise fatigue through the PI3K/NRF2/HO-1 signalling pathway	2023	Bai, L. and Tan, C. and Ren, J. and Liu, J. and Zou, W. and Liu, G. and Sheng, Y.	Excluded	The article was excluded based on title and abstract screening as it did not meet the inclusion and exclusion criteria.
Correlation between regional cerebral blood flow and oxidative metabolism. In vivo studies in man.	1976	Raichle ME and Grubb RL Jr and Gado MH and Eichling JO and Ter-Pogossian MM	Excluded	The article was excluded based on title and abstract screening as it did not meet the inclusion and exclusion criteria.
Corrigendum to "The Treadmill Exercise Protects against Dopaminergic Neuron Loss and Brain Oxidative Stress in Parkinsonian Rats".	2018	da Costa RO and Gadelha-Filho CVJ and da Costa AEM and Feitosa ML and de Araújo DP and de Lucena JD and de Aquino PEA and Lima FAV and Neves KRT and de Barros Viana GS	Excluded	The article was excluded based on title and abstract screening as it did not meet the inclusion and exclusion criteria.
Cortical and hippocampal expression of inflammatory and intracellular signaling proteins in aged rats submitted to aerobic and resistance physical training	2018	Henrique, JS and França, EF and Cardoso, FD and Serra, FT and de Almeida, AA and Fernandes, J and Arida, RM and da Silva, SG	Excluded	The article was excluded based on title and abstract screening as it did not meet the inclusion and exclusion criteria.
Corticosterone primes the neuroinflammatory response to DFP in mice: potential animal model of Gulf War Illness	2015	O'Callaghan, JP and Kelly, KA and Locker, AR and Miller, DB and Lasley, SM	Excluded	The article was excluded based on title and abstract screening as it did not meet the inclusion and exclusion criteria.
Corticosterone reduces brain mitochondrial function and expression of mitofusin, BDNF in depression-like rodents regardless of exercise preconditioning	2012	Liu, Weina and Zhou, Chenglin	Excluded	The article was excluded based on title and abstract screening as it did not meet the inclusion and exclusion criteria.
Coupling energy metabolism with a mechanism to support brain-derived neurotrophic factor-mediated synaptic plasticity	2006	Vaynman, S. and Ying, Z. and Wu, A. and Gomez-Pinilla, F.	Excluded	The article was excluded based on title and abstract screening as it did not meet the inclusion and exclusion criteria.
COVID-19: A pandemic that threatens physical and mental health by promoting physical inactivity	2020	Ali, Amira Mohammed and Kunugi, Hiroshi	Excluded	The article was excluded based on title and abstract screening as it did not meet the inclusion and exclusion criteria.
COXPD9 in an individual from Puerto Rico and literature review.	2021	Alsharhan H and Muraresku C and Ganetzky RD	Excluded	The article was excluded based on title and abstract screening as it did not meet the inclusion and exclusion criteria.
Cpt1a silencing in AgRP neurons improves cognitive and physical capacity and promotes healthy aging in male mice.	2024	Ibeas K and Griñán-Ferré C and Del Mar Romero M and Sebastián D and Bastías-Pérez M and Gómez R and Soler-Vázquez MC and Zagmutt S and Pallás M and Castell M and Belsham DD and Mera P and Herrero L and Serra D	Excluded	The article was excluded based on title and abstract screening as it did not meet the inclusion and exclusion criteria.
Crayfish <i>Procambarus clarkii</i> shows circadian variations in different parameters of the GSH cycle	2001	Durán-Lizarraga, ME and Prieto-Sagredo, J and Gonsebatt, ME and Fanjul-Moles, ML	Excluded	The article was excluded based on title and abstract screening as it did not meet the inclusion and exclusion criteria.
Creatine and the Liver: Metabolism and Possible Interactions	2016	Barcelos, RP and Stefanello, ST and Mauriz, JL and González-Gallego, J and Soares, FAA	Excluded	The article was excluded based on title and abstract screening as it did not meet the inclusion and exclusion criteria.
Creatine supplementation with exercise reduces α-synuclein oligomerization and necroptosis in Parkinson's disease mouse model.	2024	Leem YH and Park JS and Park JE and Kim DY and Kim HS	Excluded	The article was excluded based on title and abstract screening as it did not meet the inclusion and exclusion criteria.
Creatine-facilitated protection of stress caused by disrupted circadian rhythm	2018	Burjanadze, G and Shengelia, M and Dachanidze, N and Mikadze, M and Menabde, K and Koshoridze, N	Excluded	The article was excluded based on title and abstract screening as it did not meet the inclusion and exclusion criteria.
Creatine, L-Carnitine, and ω 3 Polyunsaturated Fatty Acid Supplementation from Healthy to Diseased Skeletal Muscle	2014	D'Antona, G. and Nabavi, S.M. and Micheletti, P. and Di Lorenzo, A. and Aquilani, R. and Nisoli, E. and Rondanelli, M. and Daglia, M.	Excluded	The article was excluded based on title and abstract screening as it did not meet the inclusion and exclusion criteria.
Cross-fostering selectively bred High Runner mice affects adult body mass but not voluntary exercise	2021	Cadney, MD and Schwartz, NE and McNamara, MP and Schmill, MP and Castro, AA and Hillis, DA and Garland, T	Excluded	The article was excluded based on title and abstract screening as it did not meet the inclusion and exclusion criteria.
Cross-Generational Impact of Epigenetic Male Influence on Physical Activity in Rat	2022	Sudakov, SK and Bogdanova, NG and Nazarova, GA	Excluded	The article was excluded based on title and abstract screening as it did not meet the inclusion and exclusion criteria.
Cryopreservation of rat cortical synaptosomes and analysis of glucose and glutamate transporter activities, and mitochondrial function	1998	Begley, JG and Butterfield, DA and Keller, JN and Koppal, T and Drake, J and Mattson, MP	Excluded	The article was excluded based on title and abstract screening as it did not meet the inclusion and exclusion criteria.
Cultivating a healthy neuro-immune network: A health psychology approach	2019	Bower, JE and Kuhlman, KR and Haydon, MD and Boyle, CC and Radin, A	Excluded	The article was excluded based on title and abstract screening as it did not meet the inclusion and exclusion criteria.
Curcumin Alleviates Restraint Stress-Induced Learning and Memory Deficit and Activity via Modulation of Biochemical, Morphology Changes, and Apoptosis in the Prefrontal Cortex and Hippocampus	2022	Pourheydar, B. and Abar, M. and Farjah, G. and Pourheydar, M. and Derafshpour, L.	Excluded	The article was excluded based on title and abstract screening as it did not meet the inclusion and exclusion criteria.
Cycling and Spatial Navigation in an Enriched, Immersive 3D Virtual Park Environment: A Feasibility Study in Younger and Older Adults	2019	Sakhare, AR and Yang, V and Stradford, J and Tsang, I and Ravichandran, R and Pa, J	Excluded	The article was excluded based on title and abstract screening as it did not meet the inclusion and exclusion criteria.
Daily exposure to a touchscreen-paradigm and associated food restriction evokes an increase in adrenocortical and neural activity in mice	2016	Mallien, AS and Palme, R and Richetto, J and Muzzillo, C and Richter, SH and Vogt, MA and Inta, D and Riva, MA and Vollmayr, B and Gass, P	Excluded	The article was excluded based on title and abstract screening as it did not meet the inclusion and exclusion criteria.
Daily Intermittent Normobaric Hypoxia Over 2 Weeks Reduces BDNF Plasma Levels in Young Adults - A Randomized Controlled Feasibility Study	2018	Becke, A and Müller, P and Dordevic, M and Lessmann, V and Brigadski, T and Müller, NG	Excluded	The article was excluded based on title and abstract screening as it did not meet the inclusion and exclusion criteria.
Dandelion (<i>Taraxacum mongolicum</i> Hand.-Mazz.) suppresses the decrease in physical strength and exercise capacity caused by insufficient liver function	2022	Zhang, YL and Li, B and Wu, GL	Excluded	The article was excluded based on title and abstract screening as it did not meet the inclusion and exclusion criteria.
Daphnetin alleviates experimental autoimmune encephalomyelitis by suppressing Th1 and Th17 cells and upregulating Th2 and regulatory T cells	2022	Soltanmohammadi, A and Tavaf, MJ and Zargarani, S and Yazdanpanah, E and Sadighi-Moghaddam, B and Yousefi, B and Sameni, HR and Haghmorad, D	Excluded	The article was excluded based on title and abstract screening as it did not meet the inclusion and exclusion criteria.
Dealing With Stress in Cats: What Is New About the Olfactory Strategy?	2022	Zhang, LN and Bian, ZW and Liu, QS and Deng, BC	Excluded	The article was excluded based on title and abstract screening as it did not meet the inclusion and exclusion criteria.
Deciphering the Neural Control of Sympathetic Nerve Activity: Status Report and Directions for Future Research	2017	Barman, SM and Yates, BJ	Excluded	The article was excluded based on title and abstract screening as it did not meet the inclusion and exclusion criteria.
Defective insulin signalling, mediated by inflammation, connects obesity to Alzheimer disease; relevant pharmacological therapies and preventive dietary interventions	2017	Rodriguez-Casado, A. and Toledano-Díaz, A. and Toledano, A.	Excluded	The article was excluded based on title and abstract screening as it did not meet the inclusion and exclusion criteria.
Deficit in BDNF does not increase vulnerability to stress but dampens antidepressant-like effects in the unpredictable chronic mild stress	2009	Ibarguen-Vargas, Y and Surget, A and Vourc'h, P and Leman, S and Andres, CR and Gardier, AM and Belzung, C	Excluded	The article was excluded based on title and abstract screening as it did not meet the inclusion and exclusion criteria.
Deletion of Bmal1 prevents diet-induced ectopic fat accumulation by controlling oxidative capacity in the skeletal muscle	2018	Wada, T. and Ichihashi, Y. and Suzuki, E. and Kosuge, Y. and Ishige, K. and Uchiyama, T. and Makishima, M. and Nakao, R. and Oishi, K. and Shimba, S.	Excluded	The article was excluded based on title and abstract screening as it did not meet the inclusion and exclusion criteria.
Demonstration of a day-night rhythm in human skeletal muscle oxidative capacity.	2016	van Moorsel D and Hansen J and Havekes B and Scheer FAJL and Jörgensen JA and Hoeks J and Schrauwen-Hinderling VB and Duez H and Lefebvre P and Schaper NC and Hesselink MKC and Staels B and Schrauwen P	Excluded	The article was excluded based on title and abstract screening as it did not meet the inclusion and exclusion criteria.
Density-induced social stress alters oxytocin and vasopressin activities in the brain of a small rodent species	2021	Huang, SL and Li, GL and Pan, YL and Song, MJ and Zhao, JD and Wan, XR and Krebs, CJ and Wang, ZX and Han, WN and Zhang, ZB	Excluded	The article was excluded based on title and abstract screening as it did not meet the inclusion and exclusion criteria.
Depletion of brain perivascular macrophages regulates acute restraint stress-induced neuroinflammation and oxidative/nitrosative stress in rat frontal cortex	2020	Sayd, A. and Vargas-Caraveo, A. and Perea-Romero, I. and Robledo-Montaña, J. and Caso, J.R. and Madrigal, J.L.M. and Leza, J.C. and Orio, L. and Garcia-Bueno, B.	Excluded	The article was excluded based on title and abstract screening as it did not meet the inclusion and exclusion criteria.
Depression and lifestyle: Focusing on nutrition, exercise, and their possible relevance to molecular mechanisms	2023	Kunugi, H.	Excluded	The article was excluded based on title and abstract screening as it did not meet the inclusion and exclusion criteria.
Depression and markers of inflammation as predictors of all-cause mortality in heart failure.	2016	Mommersteeg PMC and Schoemaker RG and Naudé PJW and Eisel ULM and Garrelds IM and Schalkwijk CG and Westerhuis BWJJM and Kop WJ and Denollet J	Excluded	The article was excluded based on title and abstract screening as it did not meet the inclusion and exclusion criteria.
Depression of cortical activity in humans by mild hypercapnia	2012	Thesen, T and Leontiev, O and Song, T and Dehghani, N and Hagler, DJ and Huang, MX and Buxton, R and Halgren, E	Excluded	The article was excluded based on title and abstract screening as it did not meet the inclusion and exclusion criteria.
Depression, anxiety-like behavior and memory impairment are associated with increased oxidative stress and inflammation in a rat model of social stress	2013	Patki, G and Solanki, N and Atrooz, F and Allam, F and Salim, S	Excluded	The article was excluded based on title and abstract screening as it did not meet the inclusion and exclusion criteria.
Depresssion, anxiety and other cognitive consequences of social isolation: Drug and non-drug treatments	2021	Zadeh, ZT and Rahmani, S and Alidadi, F and Joushi, S and Esmaeilpour, K	Excluded	The article was excluded based on title and abstract screening as it did not meet the inclusion and exclusion criteria.
Determinants of the maximal functional reserve during repeated supramaximal exercise by humans: The roles of Nrf2/Keap1, antioxidant proteins, muscle phenotype and oxygenation.	2023	Galvan-Alvarez V and Martin-Rincon M and Gallego-Selles A and Martínez Canton M and HamedChaman N and Gelabert-Rebato M and Perez-Valera M and García-Gonzalez E and Santana A and Holmberg HC and Boushel R and Hallén J and Calbet JAL	Excluded	The article was excluded based on title and abstract screening as it did not meet the inclusion and exclusion criteria.
Determination of dose- and time-dependent hepatotoxicity and apoptosis of Lanthanum oxide nanoparticles in female Swiss albino mice	2024	Alyami, NM and Alobadi, H and Maodaa, S and Alothman, NS and Almukhlafi, H and Yaseen, KN and Alnakhli, ZA and Alshiban, NM and Elnagar, DM and Rady, A and Alharthi, WA and Almetari, B and Almeer, R and Alarifi, S and Ali, D	Excluded	The article was excluded based on title and abstract screening as it did not meet the inclusion and exclusion criteria.
Detraining Differentially Preserved Beneficial Effects of Exercise on Hypertension: Effects on Blood Pressure, Cardiac Function, Brain Inflammatory Cytokines and Oxidative Stress	2012	Agarwal, D. and Dange, R.B. and Vila, J. and Otamendi, A.J. and Francis, J.	Excluded	The article was excluded based on title and abstract screening as it did not meet the inclusion and exclusion criteria.
Development and validation of a macroarray system--MutaCHIP ARTERO--for the detection of genetic variants involved in the pathogenesis of atherosclerosis.	2014	Chaykovska L and Zientara A and Reser D and Weise A and Reichert W and Hocher B	Excluded	The article was excluded based on title and abstract screening as it did not meet the inclusion and exclusion criteria.
Developmental consequences of antenatal dexamethasone treatment in nonhuman primates	2005	Coe, CL and Lubach, GR	Excluded	The article was excluded based on title and abstract screening as it did not meet the inclusion and exclusion criteria.
Developments in Neuroprotection for HIV-Associated Neurocognitive Disorders (HAND).	2022	Kolson DL	Excluded	The article was excluded based on title and abstract screening as it did not meet the inclusion and exclusion criteria.
Dexrazoxane: A review of its use for cardioprotection during anthracycline chemotherapy	2005	Cvetković, R.S. and Scott, L.J.	Excluded	The article was excluded based on title and abstract screening as it did not meet the inclusion and exclusion criteria.
Diabetes as a risk factor for Alzheimer’s disease in the Middle East and its shared pathological mediators	2020	Jayaraj, Richard L. and Azimullah, Sheikh and Beiram, Rami	Excluded	The article was excluded based on title and abstract screening as it did not meet the inclusion and exclusion criteria.
Diabetes impairs exercise training-associated thioredoxin response and glutathione status in rat brain	2009	Lappalainen, Z. and Lappalainen, J. and Oksala, N.K.J. and Laaksonen, D.E. and Khanna, S. and Sen, C.K. and Atalay, M.	Excluded	The article was excluded based on title and abstract screening as it did not meet the inclusion and exclusion criteria.
Diabetes-Alzheimer's Disease Link: Targeting Mitochondrial Dysfunction and Redox Imbalance	2021	Carvalho, C. and Cardoso, S.	Excluded	The article was excluded based on title and abstract screening as it did not meet the inclusion and exclusion criteria.
Diagnostic and prognostic value of urine biomarkers among women with dysfunctional voiding.	2022	Jiang YH and Jhang JF and Ho HC and Hsu YH and Kuo HC	Excluded	The article was excluded based on title and abstract screening as it did not meet the inclusion and exclusion criteria.
Diastolic dysfunction: Potential new diagnostics and therapies	2015	Jeong, E.-M. and Dudley, S.C.	Excluded	The article was excluded based on title and abstract screening as it did not meet the inclusion and exclusion criteria.
Diazepam and exercise training combination synergistically reduces lipopolysaccharide-induced anxiety-like behavior and oxidative stress in the prefrontal cortex of mice.	2023	Amouzad Mahdirejei H and Peeri M and Azarbayjani MA and Masrour FF	Excluded	The article was excluded based on title and abstract screening as it did not meet the inclusion and exclusion criteria.
Diet and cognition: Interplay between cell metabolism and neuronal plasticity	2013	Gomez-Pinilla, F. and Tyagi, E.	Excluded	The article was excluded based on title and abstract screening as it did not meet the inclusion and exclusion criteria.
Diet-Induced Modification of the Sperm Epigenome Programs Metabolism and Behavior	2020	Bodden, C. and Hannan, A.J. and Reichelt, A.C.	Excluded	The article was excluded based on title and abstract screening as it did not meet the inclusion and exclusion criteria.
Dietary amelioration of locomotor, neurotransmitter and mitochondrial aging	2010	Aksenov, V and Long, JG and Lokuge, S and Foster, JA and Liu, JK and Rollo, CD	Excluded	The article was excluded based on title and abstract screening as it did not meet the inclusion and exclusion criteria.
Dietary and behavioral interventions protect against age related activation of caspase cascades in the canine brain	2011	Snigdha, S. and Berchtold, N. and Astarita, G. and Saing, T. and Piomelli, D. and Cotman, C.W.	Excluded	The article was excluded based on title and abstract screening as it did not meet the inclusion and exclusion criteria.
Dietary factors, hormesis and health	2008	Mattson, MP	Excluded	The article was excluded based on title and abstract screening as it did not meet the inclusion and exclusion criteria.
Dietary fructose as a risk factor for non-alcoholic fatty liver disease (NAFLD)	2017	Alwahsh, S.M. and Gebhardt, R.	Excluded	The article was excluded based on title and abstract screening as it did not meet the inclusion and exclusion criteria.
Dietary habits, lifestyle factors and neurodegenerative diseases.	2020	Popa-Wagner A and Dumitrascu DI and Capitanescu B and Petcu EB and Surugiu R and Fang WH and Dumbrava DA	Excluded	The article was excluded based on title and abstract screening as it did not meet the inclusion and exclusion criteria.
Dietary polyphenols and neurogenesis: Molecular interactions and implication for brain ageing and cognition	2018	Sarubbo, F. and Moranta, D. and Pani, G.	Excluded	The article was excluded based on title and abstract screening as it did not meet the inclusion and exclusion criteria.
Dietary Vitamin C and E Modulates Antioxidant Levels in Blood, Brain, Liver, Muscle, and Testes in Diabetic Aged Rats	2011	Naziroglu, M and Butterworth, PJ and Sonmez, TT	Excluded	The article was excluded based on title and abstract screening as it did not meet the inclusion and exclusion criteria.
Different approaches, one target: Understanding cellular mechanisms of Parkinson's and Alzheimer's diseases	2012	Torrão, A.S. and Café-Mendes, C.C. and Real, C.C. and Hernandes, M.S. and Ferreira, A.F.B. and Santos, T.O. and Chaves-Kirsten, G.P. and Mazucanti, C.H.Y. and Ferro, E.S. and Scavone, C. and Britto, L.R.G.	Excluded	The article was excluded based on title and abstract screening as it did not meet the inclusion and exclusion criteria.
Different patterns of chronic hypoxia lead to hierarchical adaptive mechanisms in goldfish metabolism.	2022	Thoral E and Farhat E and Roussel D and Cheng H and Guillard L and Pamenter ME and Weber JM and Teulier L	Excluded	The article was excluded based on title and abstract screening as it did not meet the inclusion and exclusion criteria.
Differential behavioral and neurochemical effects of exercise, reboxetine and citalopram with the forced swim test	2009	Arunrut, T and Alejandre, H and Chen, M and Cha, J and Russo-Neustadt, A	Excluded	The article was excluded based on title and abstract screening as it did not meet the inclusion and exclusion criteria.
Differential effects of chronic escapable versus inescapable stress on male syrian hamster (<i>Mesocricetus auratus</i>) reproductive behavior	2003	Holmer, HK and Rodman, JE and Helmreich, DL and Parfitt, DB	Excluded	The article was excluded based on title and abstract screening as it did not meet the inclusion and exclusion criteria.
Differential effects of exercise on brain opioid receptor binding and activation in rats	2015	Arida, RM and da Silva, SG and de Almeida, AA and Cavlheiro, EA and Zavala-Tecuapetla, C and Brand, S and Rocha, L	Excluded	The article was excluded based on title and abstract screening as it did not meet the inclusion and exclusion criteria.
Differential effects of social stress on central serotonergic activity and emotional reactivity in Lewis and spontaneously hypertensive rats	1998	Berton, O and Aguerre, S and Sarrieau, A and Mormede, P and Chaouloff, F	Excluded	The article was excluded based on title and abstract screening as it did not meet the inclusion and exclusion criteria.
Differential Effects of Voluntary and Forced Exercise on Stress Responses after Traumatic Brain Injury	2012	Griesbach, GS and Tio, DL and Vincelli, J and McArthur, DL and Taylor, AN	Excluded	The article was excluded based on title and abstract screening as it did not meet the inclusion and exclusion criteria.
Differential effects of voluntary and forced exercise trainings on spatial learning ability and hippocampal biomarkers in aged female rats	2022	Belviranlı, M. and Okudan, N.	Excluded	The article was excluded based on title and abstract screening as it did not meet the inclusion and exclusion criteria.
Differential effects of voluntary wheel running and toy rotation on the mRNA expression of neurotrophic factors and <i>FKBP5</i> in a post-traumatic stress disorder rat model with the shuttle-box task	2018	Tanichi, M and Toda, H and Shimizu, K and Koga, M and Saito, T and Enomoto, S and Boku, S and Asai, F and Mitsui, Y and Nagamine, M and Fujita, M and Yoshino, A	Excluded	The article was excluded based on title and abstract screening as it did not meet the inclusion and exclusion criteria.
Differential expression of c-<i>fos</i> mRNA within neurocircuits of male hamsters exposed to acute or chronic defeat	1999	Kollack-Walker, S and Don, C and Watson, SJ and Akil, H	Excluded	The article was excluded based on title and abstract screening as it did not meet the inclusion and exclusion criteria.
Differential expression of hypothalamic, metabolic and inflammatory genes in response to short-term calorie restriction in juvenile obese- and lean-prone JCR rats	2015	Diane, A. and Pierce, W.D. and Mangat, R. and Borthwick, F. and Nelson, R. and Russell, J.C. and Heth, C.D. and Jacobs, R.L. and Vine, D.F. and Proctor, S.D.	Excluded	The article was excluded based on title and abstract screening as it did not meet the inclusion and exclusion criteria.
Differential protein expression in the nucleus accumbens of high and low active mice	2015	Ferguson, DP and Dangott, LJ and Vellers, HL and Schmitt, EE and Lightfoot, JT	Excluded	The article was excluded based on title and abstract screening as it did not meet the inclusion and exclusion criteria.
Differential proteomic and behavioral effects of long-term voluntary exercise in wild-type and APP-overexpressing transgenics.	2015	Rao SK and Ross JM and Harrison FE and Bernardo A and Reiserer RS and Reiserer RS and Mobley JA and McDonald MP	Excluded	The article was excluded based on title and abstract screening as it did not meet the inclusion and exclusion criteria.
Diffuse correlation spectroscopy and frequency-domain near-infrared spectroscopy for measuring microvascular blood flow in dynamically exercising human muscles.	2019	Quaresima V and Farzam P and Anderson P and Farzam PY and Wiese D and Carp SA and Ferrari M and Franceschini MA	Excluded	The article was excluded based on title and abstract screening as it did not meet the inclusion and exclusion criteria.
DIHYDROERGOCRISTINE - REVIEW OF THE PHARMACOLOGY AND TOXICOLOGY	1992	COPPI, G	Excluded	The article was excluded based on title and abstract screening as it did not meet the inclusion and exclusion criteria.
Dipeptide IF and Exercise Training Attenuate Hypertension in SHR Rats by Inhibiting Fibrosis and Hypertrophy and Activating AMPKα1, SIRT1, and PGC1α	2022	Ho, J.-H. and Baskaran, R. and Wang, M.-F. and Mohammedsaleh, Z.M. and Yang, H.-S. and Balasubramanian, B. and Lin, W.-T.	Excluded	The article was excluded based on title and abstract screening as it did not meet the inclusion and exclusion criteria.
Discovery of small-molecule compounds and natural products against Parkinson's disease: Pathological mechanism and structural modification	2022	Zhong, ZC and He, XR and Ge, JM and Zhu, JL and Yao, CS and Cai, H and Ye, XY and Xie, T and Bai, RR	Excluded	The article was excluded based on title and abstract screening as it did not meet the inclusion and exclusion criteria.
Disease progression in a mouse model of amyotrophic lateral sclerosis: the influence of chronic stress and corticosterone	2011	Fidler, JA and Treleaven, CM and Frakes, A and Tamsett, TJ and McCrate, M and Cheng, SH and Shihabuddin, LS and Kaspar, BK and Dodge, JC	Excluded	The article was excluded based on title and abstract screening as it did not meet the inclusion and exclusion criteria.
Disentangling Mitochondria in Alzheimer's Disease.	2021	Johri A	Excluded	The article was excluded based on title and abstract screening as it did not meet the inclusion and exclusion criteria.
Disrupted energy metabolism and neuronal circuit dysfunction in cognitive impairment and Alzheimer's disease	2011	Kapogiannis, D and Mattson, MP	Excluded	The article was excluded based on title and abstract screening as it did not meet the inclusion and exclusion criteria.
Dissociated coupling between cerebral oxygen metabolism and perfusion in the prefrontal cortex during exercise: a NIRS study.	2023	Hiura M and Funaki A and Shibutani H and Takahashi K and Katayama Y	Excluded	The article was excluded based on title and abstract screening as it did not meet the inclusion and exclusion criteria.
Distinct metabolic adjustments arise from acclimation to constant hypoxia and intermittent hypoxia in estuarine killifish (<i>Fundulus heteroclitus</i>)	2018	Borowiec, BG and McClelland, GB and Rees, BB and Scott, GR	Excluded	The article was excluded based on title and abstract screening as it did not meet the inclusion and exclusion criteria.
Distinct, Time-Dependent Effects of Voluntary Exercise on Circadian and Ultradian Rhythms and Stress Responses of Free Corticosterone in the Rat Hippocampus	2009	Droste, SK and Collins, A and Lightman, SL and Linthorst, ACE and Reul, JMHM	Excluded	The article was excluded based on title and abstract screening as it did not meet the inclusion and exclusion criteria.
Distribution of coenzyme Q homologues in brain	2002	Albano, C.B. and Muralikrishnan, D. and Ebadi, M.	Excluded	The article was excluded based on title and abstract screening as it did not meet the inclusion and exclusion criteria.
Disturbed Oligodendroglial Maturation Causes Cognitive Dysfunction in Schizophrenia: A New Hypothesis	2023	Falkai, P and Rossner, MJ and Raabe, FJ and Wagner, E and Keeser, D and Maurus, I and Roell, L and Chang, EMY and Seitz-Holland, J and Schulze, TG and Schmitt, A	Excluded	The article was excluded based on title and abstract screening as it did not meet the inclusion and exclusion criteria.
Diversity of daily activities is associated with greater hippocampal volume	2022	Urban-Wojcik, EJ and Lee, S and Grupe, DW and Quinlan, L and Gresham, L and Hammond, A and Charles, ST and Lachman, ME and Almeida, DM and Davidson, RJ and Schaefer, SM	Excluded	The article was excluded based on title and abstract screening as it did not meet the inclusion and exclusion criteria.
DL-3-n-butylphthalide improved physical and learning and memory performance of rodents exposed to acute and chronic hypobaric hypoxia	2021	Xu, G. and Shi, Y.-K. and Sun, B.-D. and Liu, L. and Guo-Ji, E. and He, S. and Zhang, J.-Y. and Liu, B. and Hu, Q. and Chen, J. and Gao, Y.-Q. and Zhang, E.-L.	Excluded	The article was excluded based on title and abstract screening as it did not meet the inclusion and exclusion criteria.
Dl-3-n-butylphthalide prevents chronic restraint stress-induced depression-like behaviors and cognitive impairment via regulating CaMKII/CREB/BDNF signaling pathway in hippocampus	2022	Shen, J and Yang, L and Wei, WS	Excluded	The article was excluded based on title and abstract screening as it did not meet the inclusion and exclusion criteria.
DNP, mitochondrial uncoupling, and neuroprotection: A little dab'll do ya	2017	Geisler, John G. and Marosi, Krisztina and Halpern, Joshua and Mattson, Mark P.	Excluded	The article was excluded based on title and abstract screening as it did not meet the inclusion and exclusion criteria.
Docosahexaenoic acid abundance in the brain: A biodevice to combat oxidative stress	2002	Yavin, E. and Brand, A. and Green, P.	Excluded	The article was excluded based on title and abstract screening as it did not meet the inclusion and exclusion criteria.
Docosahexaenoic acid dietary supplementation enhances the effects of exercise on synaptic plasticity and cognition	2008	Wu, A. and Ying, Z. and Gomez-Pinilla, F.	Excluded	The article was excluded based on title and abstract screening as it did not meet the inclusion and exclusion criteria.
Does a single bout of exercise impacts BDNF, oxidative stress and epigenetic markers in spinal cord injury patients?	2019	Goldhardt MG and Andreia A and Dorneles GP and da Silva IR and Pochmann D and Peres A and Rostirola Elsner V	Excluded	The article was excluded based on title and abstract screening as it did not meet the inclusion and exclusion criteria.
Does brain-derived neurotrophic factor mediate the effects of exercise on memory?	2019	Loprinzi, PD	Excluded	The article was excluded based on title and abstract screening as it did not meet the inclusion and exclusion criteria.
Does calorie restriction improve cognition?	2020	Dias, IR and Santos, CD and Magalhaes, CODE and de Oliveira, LRS and Peixoto, MFD and De Sousa, RAL and Cassilhas, RC	Excluded	The article was excluded based on title and abstract screening as it did not meet the inclusion and exclusion criteria.
Does exercise reduce brain oxidative stress? A systematic review	2013	Camiletti-Moirón, D. and Aparicio, V.A. and Aranda, P. and Radak, Z.	Excluded	The article was excluded based on title and abstract screening as it did not meet the inclusion and exclusion criteria.
Does PGC1α/FNDC5/BDNF Elicit the Beneficial Effects of Exercise on Neurodegenerative Disorders?	2016	Jodeiri Farshbaf, M. and Ghaedi, K. and Megraw, T.L. and Curtiss, J. and Shirani Faradonbeh, M. and Vaziri, P. and Nasr-Esfahani, M.H.	Excluded	The article was excluded based on title and abstract screening as it did not meet the inclusion and exclusion criteria.
Does Postmenopausal Estrogen Use Confer Neuroprotection?	2009	Loucks, TL and Berga, SL	Excluded	The article was excluded based on title and abstract screening as it did not meet the inclusion and exclusion criteria.
Does vigorous exercise have a neuroprotective effect in Parkinson disease?	2011	Ahlskog, J.E.	Excluded	The article was excluded based on title and abstract screening as it did not meet the inclusion and exclusion criteria.
Dominance status alters restraint-induced neural activity in brain regions controlling stress vulnerability	2017	Cooper, MA and Seddighi, S and Barnes, AK and Grizzell, JA and Dulka, BN and Clinard, CT	Excluded	The article was excluded based on title and abstract screening as it did not meet the inclusion and exclusion criteria.
Dosimetry and toxicology of inhaled ultrafine particles	2009	Schmid, O. and Möller, W. and Semmler-Behnke, M. and A. Ferron, G. and Karg, E. and Lipka, J. and Schulz, H. and Kreyling, W.G. and Stoeger, T.	Excluded	The article was excluded based on title and abstract screening as it did not meet the inclusion and exclusion criteria.
Down syndrome and Alzheimer's disease: Common pathways, common goals	2015	Hartley, D. and Blumenthal, T. and Carrillo, M. and DiPaolo, G. and Esralew, L. and Gardiner, K. and Granholm, A.-C. and Iqbal, K. and Krams, M. and Lemere, C. and Lott, I. and Mobley, W. and Ness, S. and Nixon, R. and Potter, H. and Reeves, R. and Sabbagh, M. and Silverman, W. and Tycko, B. and Whitten, M. and Wisniewski, T.	Excluded	The article was excluded based on title and abstract screening as it did not meet the inclusion and exclusion criteria.
Downregulation of TREM2/NF-кB signaling may damage the blood-brain barrier and aggravate neuronal apoptosis in experimental rats with surgically injured brain	2022	Shi, M. and Gong, Y. and Wu, M. and Gu, H. and Yu, J. and Gao, F. and Ren, Z. and Qian, M. and Dang, B. and Chen, G.	Excluded	The article was excluded based on title and abstract screening as it did not meet the inclusion and exclusion criteria.
Doxorubicin and cisplatin induced cognitive impairment: The possible mechanisms and interventions	2020	Ongnok, B. and Chattipakorn, N. and Chattipakorn, S.C.	Excluded	The article was excluded based on title and abstract screening as it did not meet the inclusion and exclusion criteria.
Dual influences of early life stress induced by limited bedding on walking adaptability and <i>Bdnf/TrkB</i> and <i>Drd1</i>/<i>Drd2</i> gene expression in different mouse brain regions	2019	Wearick-Silva, LE and Orso, R and Martins, LA and Creutzberg, KC and Centeno-Silva, A and Xavier, LL and Grassi-Oliveira, R and Mestriner, RG	Excluded	The article was excluded based on title and abstract screening as it did not meet the inclusion and exclusion criteria.
Duration- and environment-dependent effects of repeated voluntary exercise on anxiety and cued fear in mice	2015	Dubreucq, S and Marsicano, G and Chaouloff, F	Excluded	The article was excluded based on title and abstract screening as it did not meet the inclusion and exclusion criteria.
Dynamic regulation of cerebral DNA repair genes by psychological stress	2015	Forsberg, K. and Aalling, N. and Wörtwein, G. and Loft, S. and Møller, P. and Hau, J. and Hageman, I. and Jørgensen, M.B. and Jørgensen, A.	Excluded	The article was excluded based on title and abstract screening as it did not meet the inclusion and exclusion criteria.
Dynamic Tests in Pituitary Endocrinology: Pitfalls in Interpretation during Aging	2022	Caputo, M. and Mele, C. and Ferrero, A. and Leone, I. and Daffara, T. and Marzullo, P. and Prodam, F. and Aimaretti, G.	Excluded	The article was excluded based on title and abstract screening as it did not meet the inclusion and exclusion criteria.
Dysfunctional endothelial progenitor cells in cardiovascular diseases: Role of NADPH oxidase	2015	Peng, J. and Liu, B. and Ma, Q.-L. and Luo, X.-J.	Excluded	The article was excluded based on title and abstract screening as it did not meet the inclusion and exclusion criteria.
Dyskinesia in Parkinson's disease: mechanisms and current non-pharmacological interventions	2014	Heumann, R and Moratalla, R and Herrero, MT and Chakrabarty, K and Drucker-Colín, R and Garcia-Montes, JR and Simola, N and Morelli, M	Excluded	The article was excluded based on title and abstract screening as it did not meet the inclusion and exclusion criteria.
Early deprivation leads to altered behavioural, autonomic and endocrine responses to environmental challenge in adult Fischer rats	2006	Rüedi-Bettschen, D and Zhang, WN and Russig, H and Ferger, B and Weston, A and Pedersen, EM and Feldon, J and Pryce, CR	Excluded	The article was excluded based on title and abstract screening as it did not meet the inclusion and exclusion criteria.
Early effects of a high-caloric diet and physical exercise on brain volumetry and behavior: a combined MRI and histology study in mice	2017	Sack, M and Lenz, JN and Jakovcevski, M and Biedermann, SV and Falfan-Melgoza, C and Deussing, J and Bielohuby, M and Bidlingmaier, M and Pfister, F and Stalla, GK and Sartorius, A and Gass, P and Weber-Fahr, W and Fuss, J and Auer, MK	Excluded	The article was excluded based on title and abstract screening as it did not meet the inclusion and exclusion criteria.
Early exercise promotes positive hippocampal plasticity and improves spatial memory in the adult life of rats	2012	da Silva, SG and Unsain, N and Mascó, DH and Toscano-Silva, M and de Amorim, HA and Araújo, BHS and Simoes, PSR and Naffah-Mazzacoratti, MD and Mortara, RA and Scorza, FA and Cavalheiro, EA and Arida, RM	Excluded	The article was excluded based on title and abstract screening as it did not meet the inclusion and exclusion criteria.
Early Intensive Neurorehabilitation in Traumatic Peripheral Nerve Injury—State of the Art	2024	Gouveia, D. and Cardoso, A. and Carvalho, C. and Oliveira, A.C. and Almeida, A. and Gamboa, Ó. and Lopes, B. and Coelho, A. and Alvites, R. and Varejão, A.S. and Maurício, A.C. and Ferreira, A. and Martins, Â.	Excluded	The article was excluded based on title and abstract screening as it did not meet the inclusion and exclusion criteria.
Early Life Sleep Deprivation: Role of Oxido-Inflammatory Processes	2019	Atrooz, F and Liu, HS and Kochi, C and Salim, S	Excluded	The article was excluded based on title and abstract screening as it did not meet the inclusion and exclusion criteria.
Early Life Stress Affects <i>Bdnf</i> Regulation: A Role for Exercise Interventions	2022	Campbell, TS and Donoghue, KM and Ghosh, U and Nelson, CM and Roth, TL	Excluded	The article was excluded based on title and abstract screening as it did not meet the inclusion and exclusion criteria.
Early life stress, the development of aggression and neuroendocrine and neurobiological correlates: What can we learn from animal models?	2009	Veenema, AH	Excluded	The article was excluded based on title and abstract screening as it did not meet the inclusion and exclusion criteria.
Early postnatal handling alters social behavior, learning, and memory of pre- and postnatal VPA-induced rat models of autism in a context-based manner	2022	Shahrbabaki, SSV and Jonaidi, H and Sheibani, V and Bashiri, H	Excluded	The article was excluded based on title and abstract screening as it did not meet the inclusion and exclusion criteria.
Early use of oleanolic acid provides protection against 6-hydroxydopamine induced dopamine neurodegeneration	2015	Mabandla, MV and Nyoka, M and Daniels, WMU	Excluded	The article was excluded based on title and abstract screening as it did not meet the inclusion and exclusion criteria.
Editorial	2007	Di Matteo, V. and Esposito, E. and Di Giovanni, G.	Excluded	The article was excluded based on title and abstract screening as it did not meet the inclusion and exclusion criteria.
EEG Brain Activity in Dynamic Health Qigong Training: Same Effects for Mental Practice and Physical Training?	2017	Henz, D and Schöllhorn, WI	Excluded	The article was excluded based on title and abstract screening as it did not meet the inclusion and exclusion criteria.
Effect of <i>Rhodiola rosea</i> Rhizome and <i>Punica granatum</i> Fruit Peel on the Metabolic Processes and Physiological Activity of Rats Fed with Excessively Fat Diet	2023	Lieshchova, M and Brygadyrenko, V	Excluded	The article was excluded based on title and abstract screening as it did not meet the inclusion and exclusion criteria.
Effect of <i>Salvia officinalis</i> and <i>S</i>. <i>sclarea</i> on rats with a high-fat hypercaloric diet	2021	Lieshchova, MA and Bohomaz, AA and Brygadyrenko, VV	Excluded	The article was excluded based on title and abstract screening as it did not meet the inclusion and exclusion criteria.
Effect of a dietary combined vitamin C and E supplementation on the liver, kidneys and brain arginase activity in non-pregnant and pregnant rats with streptozotocin-induced diabetes	2006	Erisir, M and Naziroglu, M and Tasdemir, B and Simsek, M	Excluded	The article was excluded based on title and abstract screening as it did not meet the inclusion and exclusion criteria.
Effect of a nutritive-tonic drink on stress-induced serum glucocorticoid in the mouse	2004	Sakata, Y	Excluded	The article was excluded based on title and abstract screening as it did not meet the inclusion and exclusion criteria.
Effect of acute and chronic exercise on oxidant-antioxidant equilibrium in rat hippocampus, prefrontal cortex and striatum	2009	Aksu, I. and Topcu, A. and Camsari, U.M. and Acikgoz, O.	Excluded	The article was excluded based on title and abstract screening as it did not meet the inclusion and exclusion criteria.
Effect of Aerobic Physical Exercise in an Animal Model of Duchenne Muscular Dystrophy	2020	Hoepers, A. and Alberti, A. and Freiberger, V. and Ventura, L. and Grigollo, L.R. and Andreu, C.S. and da Silva, B.B. and Martins, D.F. and Junior, R.J.N. and Streck, E.L. and Comim, C.M.	Excluded	The article was excluded based on title and abstract screening as it did not meet the inclusion and exclusion criteria.
Effect of aging and late onset dietary restriction on antioxidant enzymes and proteasome activities, and protein carbonylation of rat and skeletal muscle and tendon	2002	Radák, Z and Takahashi, R and Kumiyama, A and Nakamoto, H and Ohno, H and Ookawara, T and Goto, S	Excluded	The article was excluded based on title and abstract screening as it did not meet the inclusion and exclusion criteria.
Effect of breathing exercises on oxidative stress biomarkers in humans: A systematic review and meta-analysis.	2023	Li TT and Wang HY and Zhang H and Zhang PP and Zhang MC and Feng HY and Duan XY and Liu WB and Wang XW and Sun ZG	Excluded	The article was excluded based on title and abstract screening as it did not meet the inclusion and exclusion criteria.
Effect of caffeine supplementation on the extracellular heat shock protein 72 response to exercise	2006	Whitham, M and Walker, GJ and Bishop, NC	Excluded	The article was excluded based on title and abstract screening as it did not meet the inclusion and exclusion criteria.
Effect of Continuous and Interval Exercise on The Expression of Heat Shock Proteins in Animal Model	2009	Shabkhiz, F and Goodarzi, M and Rajabi, R and Shahrokhi, S	Excluded	The article was excluded based on title and abstract screening as it did not meet the inclusion and exclusion criteria.
Effect of diets with goat milk fat supplemented with exercise on anxiety and oxidative stress in the brains of adult rats	2018	Barbosa, M.Q. and Queiroga, R.D.C.R.E. and Bertozzo, C.C.D.M.S. and Araújo, D.F.D.S. and Oliveira, L.I.G. and Silva, J.Y.P. and Bomfim, M.A.D. and Guerra, G.C.B. and Costa, S. and Bessa, R. and Alves, S. and Barbosa Soares, J.K.	Excluded	The article was excluded based on title and abstract screening as it did not meet the inclusion and exclusion criteria.
Effect of endurance exercise on the tissue 8-hydroxy-deoxyguanosine content in dogs	1997	Okamura, K. and Doi, T. and Sakurai, M. and Hamada, K. and Yoshioka, Y. and Sumida, S. and Sugawa-Katayama, Y.	Excluded	The article was excluded based on title and abstract screening as it did not meet the inclusion and exclusion criteria.
Effect of endurance training on seizure susceptibility, behavioral changes and neuronal damage after kainate-induced status epilepticus in spontaneously hypertensive rats	2015	Tchelzalarova, J and Shishmanova, M and Atanasova, D and Stefanova, M and Alova, L and Lazarov, N and Georgieva, K	Excluded	The article was excluded based on title and abstract screening as it did not meet the inclusion and exclusion criteria.
Effect of Exercise Intensity on Neurotrophic Factors and Blood-Brain Barrier Permeability Induced by Oxidative-Nitrosative Stress in Male College Students.	2017	Roh HT and Cho SY and Yoon HG and So WY	Excluded	The article was excluded based on title and abstract screening as it did not meet the inclusion and exclusion criteria.
Effect of Exercise Interventions on Kainate Induced Status Epilepticus and Associated Co-morbidities; A Systematic Review and Meta-Analysis	2019	Iqbal, M. and Ullah, S. and Zafar, S. and Nisar, T. and Liu, J.-X. and Liu, Y.	Excluded	The article was excluded based on title and abstract screening as it did not meet the inclusion and exclusion criteria.
Effect of Exercise on Diabetes-Induced Oxidative Stress in the Rat Hippocampus	2012	Alipour, M and Salehi, I and Soufi, FG	Excluded	The article was excluded based on title and abstract screening as it did not meet the inclusion and exclusion criteria.
Effect of exercise on microglial activation and transcriptome of hippocampus in fluorosis mice	2021	Wang, JX and Yue, BJ and Zhang, XH and Guo, X and Sun, ZL and Niu, RY	Excluded	The article was excluded based on title and abstract screening as it did not meet the inclusion and exclusion criteria.
Effect of exercise on synaptophysin and calcium/calmodulin-dependent protein kinase levels in prefrontal cortex and hippocampus of a rat model of developmental stress	2009	Hescham, S and Grace, L and Kellaway, LA and Bugarith, K and Russell, VA	Excluded	The article was excluded based on title and abstract screening as it did not meet the inclusion and exclusion criteria.
Effect of exercise on type 2 diabetes-associated cognitive impairment in rats	2019	Mehta, B.K. and Singh, K.K. and Banerjee, S.	Excluded	The article was excluded based on title and abstract screening as it did not meet the inclusion and exclusion criteria.
Effect of exercise training on ethanol-induced oxidative damage in aged rats	2009	Mallikarjuna, K. and Nishanth, K. and Hou, C.-W. and Kuo, C.-H. and Sathyavelu Reddy, K.	Excluded	The article was excluded based on title and abstract screening as it did not meet the inclusion and exclusion criteria.
Effect of exercise-induced neurogenesis on cognitive function deficit in a rat model of vascular dementia	2016	Choi, DH and Lee, KH and Lee, J	Excluded	The article was excluded based on title and abstract screening as it did not meet the inclusion and exclusion criteria.
Effect of exercise, exercise withdrawal, and continued regular exercise on excitability and long-term potentiation in the dentate gyrus of hippocampus	2016	Radahmadi, M and Hosseini, N and Alaei, H	Excluded	The article was excluded based on title and abstract screening as it did not meet the inclusion and exclusion criteria.
Effect of fermented porcine placenta on physical fatigue in mice	2016	Kim, HY and Han, NR and Kim, NR and Lee, M and Kim, J and Kim, CJ and Jeong, HJ and Kim, HM	Excluded	The article was excluded based on title and abstract screening as it did not meet the inclusion and exclusion criteria.
Effect of glycation inhibitors on aging and age-related diseases	2016	Sadowska-Bartosz, I. and Bartosz, G.	Excluded	The article was excluded based on title and abstract screening as it did not meet the inclusion and exclusion criteria.
Effect of green tea extract supplementation on exercise-induced delayed onset muscle soreness and muscular damage.	2018	da Silva W and Machado ÁS and Souza MA and Mello-Carpes PB and Carpes FP	Excluded	The article was excluded based on title and abstract screening as it did not meet the inclusion and exclusion criteria.
Effect of heat acclimation on mitochondrion of cerebral cortex and myocardium in rats stimulated by exercise in hygrothermal environment	2017	Liang, H. and Li, Y.-X. and Chen, X.-M. and Ren, H. and Chang, W.-J. and Shi, R.-F. and Ma, W.-L.	Excluded	The article was excluded based on title and abstract screening as it did not meet the inclusion and exclusion criteria.
Effect of Induced Pulmonary Arterial Hypertension on Testicular Parameters of Wistar Rats Subjected to Resistance Exercise Training	2023	Guimarães-Ervilha, L.O. and Soares, L.L. and Bento, I.D.S.P. and Carvalho, R.P.R. and Lima, T.I. and Dias, F.C.R. and Bastos, D.S.S. and Cossoin, J.F.S. and Souza, A.C.F. and Reis, E.C.C. and Serrão, J.E. and Natali, A.J. and Machado-Neves, M.	Excluded	The article was excluded based on title and abstract screening as it did not meet the inclusion and exclusion criteria.
Effect of L-carnitine administration on the modulated rat brain protein concentration, acetylcholinesterase, Na+K+-ATPase and Mg2+-ATPase activities induced by forced swimming	2008	Tsakiris, T. and Angelogianni, P. and Tesseromatis, C. and Tsakiris, S. and Schulpis, K.H.	Excluded	The article was excluded based on title and abstract screening as it did not meet the inclusion and exclusion criteria.
Effect of long-term caffeine administration on depressive-like behavior in rats exposed to chronic unpredictable stress	2012	Pechlivanova, DM and Tchekalarova, JD and Alova, LH and Petkov, VV and Nikolov, RP and Yakimova, KS	Excluded	The article was excluded based on title and abstract screening as it did not meet the inclusion and exclusion criteria.
Effect of low-intensity motor balance and coordination exercise on cognitive functions, hippocampal Aβ deposition, neuronal loss, neuroinflammation, and oxidative stress in a mouse model of Alzheimer's disease.	2021	Nakanishi K and Sakakima H and Norimatsu K and Otsuka S and Takada S and Tani A and Kikuchi K	Excluded	The article was excluded based on title and abstract screening as it did not meet the inclusion and exclusion criteria.
Effect of low-intensity treadmill exercise on behavioural measures and hippocampal parvalbumin immunoreactivity in the rat	2013	Nguyen, JCD and Killcross, AS and Jenkins, TA	Excluded	The article was excluded based on title and abstract screening as it did not meet the inclusion and exclusion criteria.
Effect of maternal exercise on biochemical parameters in rats submitted to neonatal hypoxia-ischemia	2015	Marcelino, Thiago Beltram and de Lemos Rodrigues, Patrícia Idalina and Miguel, Patrícia Maidana and Netto, Carlos Alexandre and Pereira Silva, Lenir Orlandi and Matté, Cristiane	Excluded	The article was excluded based on title and abstract screening as it did not meet the inclusion and exclusion criteria.
Effect of Maternal Exercise on Diet-induced Redox Imbalance in Hippocampus of Adult Offspring	2020	August, P.M. and Hözer, R. and Rodrigues, K.S. and dos Santos, B.G. and Maurmann, R.M. and Scortegagna, M.C. and Matté, C.	Excluded	The article was excluded based on title and abstract screening as it did not meet the inclusion and exclusion criteria.
Effect of melatonin on heart failure: design for a double-blinded randomized clinical trial.	2020	Sadeghi M and Khosrawi S and Heshmat-Ghahdarijani K and Gheisari Y and Roohafza H and Mansoorian M and Hoseini SG	Excluded	The article was excluded based on title and abstract screening as it did not meet the inclusion and exclusion criteria.
Effect of mitochondrial cofactors and antioxidants supplementation on cognition in the aged canine	2016	Snigdha, S and de Rivera, C and Milgram, NW and Cotman, CW	Excluded	The article was excluded based on title and abstract screening as it did not meet the inclusion and exclusion criteria.
Effect of NAC treatment and physical activity on neuroinflammation in subchronic Parkinsonism; is physical activity essential?	2018	Gil-Martínez AL and Cuenca L and Sánchez C and Estrada C and Fernández-Villalba E and Herrero MT	Excluded	The article was excluded based on title and abstract screening as it did not meet the inclusion and exclusion criteria.
Effect of oleuropein on cognitive deficits and changes in hippocampal brain-derived neurotrophic factor and cytokine expression in a rat model of post-traumatic stress disorder	2018	Lee, B and Shim, I and Lee, H and Hahm, DH	Excluded	The article was excluded based on title and abstract screening as it did not meet the inclusion and exclusion criteria.
Effect of orally administered L-tryptophan on serotonin, melatonin, and the innate immune response in the rat	2004	Esteban, S and Nicolaus, C and Garmundi, A and Rial, REV and Rodríguez, AB and Ortega, E and Ibars, CB	Excluded	The article was excluded based on title and abstract screening as it did not meet the inclusion and exclusion criteria.
Effect of physical exercise on brain and lipid metabolism in mouse models of multiple sclerosis	2017	Houdebine, L. and Gallelli, C.A. and Rastelli, M. and Sampathkumar, N.K. and Grenier, J.	Excluded	The article was excluded based on title and abstract screening as it did not meet the inclusion and exclusion criteria.
Effect of physical exercise on changes in activities of creatine kinase, cytochrome c oxidase and ATP levels caused by ovariectomy	2014	Siebert, C and Kolling, J and Scherer, EBS and Schmitz, F and da Cunha, MJ and Mackedanz, V and de Andrade, RB and Wannmacher, CMD and Wyse, ATS	Excluded	The article was excluded based on title and abstract screening as it did not meet the inclusion and exclusion criteria.
Effect of physical exercise on markers of acute cardiotoxicity induced by d-amphetamine in an animal model	2006	Ferreira, M.T. and Ferreira, R. and Carvalho, F. and Duarte, J.A.	Excluded	The article was excluded based on title and abstract screening as it did not meet the inclusion and exclusion criteria.
EFFECT OF PRETREATMENT WITH VITAMIN-E OR DIAZEPAM ON BRAIN METABOLISM OF STRESSED RATS	1993	SHAHEEN, AA and HAMDY, MA and KHEIRELDIN, AA and LINDSTROM, P and ELFATTAH, AAA	Excluded	The article was excluded based on title and abstract screening as it did not meet the inclusion and exclusion criteria.
Effect of propranolol plus exercise on melatonin and growth hormone levels in children with growth delay.	2001	Muñoz-Hoyos A and Hubber E and Escames G and Molina-Carballo A and Macías M and Valenzuela-Ruiz A and Fernández-García JM and Acuña-Castroviejo D	Excluded	The article was excluded based on title and abstract screening as it did not meet the inclusion and exclusion criteria.
Effect of pulsed infrared laser radiation on DNA synthesis in tissues of intact rats and during strenuous physical exercise	1995	Zubkova, SM and Mikhailik, LV	Excluded	The article was excluded based on title and abstract screening as it did not meet the inclusion and exclusion criteria.
Effect of resistance and endurance training with ursolic acid on oxidative stress and cognitive impairment in hippocampal tissue in HFD/STZ-induced aged diabetic rats	2023	Alizade, S. and Faramarzi, M. and Banitalebi, E. and Saghaei, E.	Excluded	The article was excluded based on title and abstract screening as it did not meet the inclusion and exclusion criteria.
Effect of rilmenidine on the cardiovascular responses to stress in the conscious rabbit	1998	Burke, SL and Malpas, SC and Head, GA	Excluded	The article was excluded based on title and abstract screening as it did not meet the inclusion and exclusion criteria.
Effect of St. John's Wort (Hypericum perforatum) treatment on restraint stress-induced behavioral and biochemical alteration in mice	2010	Kumar, A. and Garg, R. and Prakash, A.K.	Excluded	The article was excluded based on title and abstract screening as it did not meet the inclusion and exclusion criteria.
Effect of stress on prepulse inhibition: a systematic review	2021	Pujante-Gil, S and Manzanedo, C and Arenas, MC	Excluded	The article was excluded based on title and abstract screening as it did not meet the inclusion and exclusion criteria.
Effect of stress on the rehabilitation performance of rats with repetitive mild fluid percussion-induced traumatic brain injuries	2024	Wang, YL and Chen, CC and Chang, CP	Excluded	The article was excluded based on title and abstract screening as it did not meet the inclusion and exclusion criteria.
EFFECT OF THE DIFFERENT DOSES OF ACRYLAMIDE ON ACETYLOCHOLINOESTERASE ACTIVITY, THIOL GROUPS, MALONDIALDEHYDE CONCENTRATIONS IN HYPOTHALAMUS AND SELECTED MUSCLES OF MICE	2017	Kopanska, M and Czech, J and Zagata, P and Dobrek, L and Thor, P and Formicki, G	Excluded	The article was excluded based on title and abstract screening as it did not meet the inclusion and exclusion criteria.
Effect of Treadmill Exercise and Trans-Cinnamaldehyde against d-Galactose- and Aluminum Chloride-Induced Cognitive Dysfunction in Mice.	2020	Ryu JS and Kang HY and Lee JK	Excluded	The article was excluded based on title and abstract screening as it did not meet the inclusion and exclusion criteria.
Effect of treadmill exercise on catalepsy and the expression of the BDNF gene in 1-methyl-4-phenyl-1,2,3,6-tetrahydropyridine-induced Parkinson in male <i>NMRI</i> mice	2020	Nazif, NN and Khosravi, M and Ahmadi, R and Bananej, M and Majd, A	Excluded	The article was excluded based on title and abstract screening as it did not meet the inclusion and exclusion criteria.
Effect of Various Pathological Conditions on Nitric Oxide Level and L-Citrulline Uptake in Motor Neuron-Like (NSC-34) Cell Lines	2024	Gautam, S. and Latif, S. and Kang, Y.-S.	Excluded	The article was excluded based on title and abstract screening as it did not meet the inclusion and exclusion criteria.
Effect of vitamin E on cerebral cortical oxidative stress and brain-derived neurotrophic factor gene expression induced by hypoxia and exercise in rats	2015	Sakr, H.F. and Abbas, A.M. and El Samanoudy, A.Z.	Excluded	The article was excluded based on title and abstract screening as it did not meet the inclusion and exclusion criteria.
Effect of voluntary wheel running on neuroactive steroid levels in murine experimental autoimmune encephalomyelitis	2018	Mifflin, K and Baker, GB and Kerr, BJ	Excluded	The article was excluded based on title and abstract screening as it did not meet the inclusion and exclusion criteria.
Effectiveness of supplementation with date seed (Phoenix dactylifera) as a functional food on inflammatory markers, muscle damage, and BDNF following high-intensity interval training: a randomized, double-blind, placebo-controlled trial.	2023	Moslemi E and Dehghan P and Khalafi M	Excluded	The article was excluded based on title and abstract screening as it did not meet the inclusion and exclusion criteria.
Effects of <i>Ipomoea carnea</i> aqueous fraction intake by dams during pregnancy on the physical and neurobehavioral development of rat offspring	2003	Schwarz, A and Górnak, SL and Bernardi, MM and Dagli, MLZ and Spinosa, HS	Excluded	The article was excluded based on title and abstract screening as it did not meet the inclusion and exclusion criteria.
Effects of 21 days of bed rest and whey protein supplementation on plantar flexor muscle fatigue resistance during repeated shortening contractions.	2020	Bosutti A and Mulder E and Zange J and Bühlmeier J and Ganse B and Degens H	Excluded	The article was excluded based on title and abstract screening as it did not meet the inclusion and exclusion criteria.
Effects of 7-Week Aerobic Training and Piperine Supplementation on Oxidative Stress Markers of Brain Tissue in Male Wistar Rats Exposed to Paraquat	2022	Asadi Ferizi, S.M. and Hejazi, K. and Askari, V.R. and Haghighi, A.H.	Excluded	The article was excluded based on title and abstract screening as it did not meet the inclusion and exclusion criteria.
Effects of Acorus calamus rhizome extract on the neuromodulatory system in restraint stress male rats	2015	Reddy, S. and Rao, G. and Shetty, B. and Hn, G.	Excluded	The article was excluded based on title and abstract screening as it did not meet the inclusion and exclusion criteria.
Effects of aerobic and resistance exercise on antioxidant stress index and brain-derived neurotrophic factor expression in the hippocampus of type 2 diabetic rats	2023	Xiaoping, S. and Chunying, L. and Mingjuan, L. and Shunchang, L. and Junzhi, S. and Quansheng, S.	Excluded	The article was excluded based on title and abstract screening as it did not meet the inclusion and exclusion criteria.
Effects of aerobic exercise training in oxidative metabolism and mitochondrial biogenesis markers on prefrontal cortex in obese mice	2022	de Sousa Fernandes, M.S. and Aidar, F.J. and da Silva Pedroza, A.A. and de Andrade Silva, S.C. and Santos, G.C.J. and dos Santos Henrique, R. and Clemente, F.M. and Silva, A.F. and de Souza, R.F. and Ferreira, D.J. and Badicu, G. and Lagranha, C. and Nobari, H.	Excluded	The article was excluded based on title and abstract screening as it did not meet the inclusion and exclusion criteria.
Effects of aerobic exercise training on peripheral brain-derived neurotrophic factor and eotaxin-1 levels in obese young men.	2016	Cho SY and Roh HT	Excluded	The article was excluded based on title and abstract screening as it did not meet the inclusion and exclusion criteria.
Effects of age, dietary, and behavioral enrichment on brain mitochondria in a canine model of human aging	2009	Head, E. and Nukala, V.N. and Fenoglio, K.A. and Muggenburg, B.A. and Cotman, C.W. and Sullivan, P.G.	Excluded	The article was excluded based on title and abstract screening as it did not meet the inclusion and exclusion criteria.
Effects of APOE4 on omega-3 brain metabolism across the lifespan	2024	Ebright, Brandon and Duro, Marlon V. and Chen, Kai and Louie, Stan and Yassine, Hussein N.	Excluded	The article was excluded based on title and abstract screening as it did not meet the inclusion and exclusion criteria.
Effects of bovine colostrum supplementation on upper respiratory illness in active males.	2014	Jones AW and Cameron SJ and Thatcher R and Beecroft MS and Mur LA and Davison G	Excluded	The article was excluded based on title and abstract screening as it did not meet the inclusion and exclusion criteria.
Effects of caloric restriction diet on arterial hypertension and endothelial dysfunction	2021	Di Daniele, N. and Marrone, G. and Di Lauro, M. and Di Daniele, F. and Palazzetti, D. and Guerriero, C. and Noce, A.	Excluded	The article was excluded based on title and abstract screening as it did not meet the inclusion and exclusion criteria.
Effects of capsinoids on daily physical activity, body composition and cold hypersensitivity in middle-aged and older adults: A randomized study	2020	Yokoyama, K. and Yamada, Y. and Akamatsu, Y. and Yoshinaka, Y. and Yamamoto, A. and Koizumi, T. and Ohyama, K. and Suzuki, K. and Hashimoto, M. and Sato, H. and Kimura, M.	Excluded	The article was excluded based on title and abstract screening as it did not meet the inclusion and exclusion criteria.
Effects of chemical and thermal stress on acetylcholinesterase activity in the brain of the bank vole, <i>Myodes glareolus</i>	2014	Swiergosz-Kowalewska, R and Molenda, P and Halota, A	Excluded	The article was excluded based on title and abstract screening as it did not meet the inclusion and exclusion criteria.
Effects of childhood poverty and chronic stress on emotion regulatory brain function in adulthood	2013	Kim, P and Evans, GW and Angstadt, M and Ho, SS and Sripada, CS and Swain, JE and Liberzon, I and Phan, KL	Excluded	The article was excluded based on title and abstract screening as it did not meet the inclusion and exclusion criteria.
Effects of chronic fluoxetine treatment on anxiety- and depressive-like behaviors in adolescent rodents - systematic review and meta-analysis	2022	Kryst, J and Majcher-Maslanka, I and Chocyk, A	Excluded	The article was excluded based on title and abstract screening as it did not meet the inclusion and exclusion criteria.
Effects of chronic restraint stress on the global DNA methylation profile of rat lung cells: Modulation by physical exercise	2017	Toffoli, LV and Volpini, VL and Nascimento, LM and Silva, WR and Verissimo, LF and Estrada, VB and Pelosi, GG and Gomes, MV	Excluded	The article was excluded based on title and abstract screening as it did not meet the inclusion and exclusion criteria.
Effects of chrysin and early exercise on NF-κB signaling pathway during lung injury induced by focal cerebral ischemia-reperfusion in rats	2018	Huaping, P.	Excluded	The article was excluded based on title and abstract screening as it did not meet the inclusion and exclusion criteria.
Effects of dietary iron deficiency on muscle fiber characteristics and whole-body distribution of hemoglobin in mice.	1983	Ohira Y and Gill SL	Excluded	The article was excluded based on title and abstract screening as it did not meet the inclusion and exclusion criteria.
Effects of drugs on exercise performance	2013	Baulin, S.I. and Rogacheva, S.M. and Afanaseva, S.V.	Excluded	The article was excluded based on title and abstract screening as it did not meet the inclusion and exclusion criteria.
Effects of early and late aerobic exercise on right heart failure induced by monocrotaline in rats with pulmonary hypertension	2024	Yuan, S. and Qingbo, W. and Yihua, P. and Chunmin, L. and Chuanyi, X. and Yan, Z.	Excluded	The article was excluded based on title and abstract screening as it did not meet the inclusion and exclusion criteria.
Effects of early rearing enrichments on modulation of brain monoamines and hypothalamic-pituitary-interrenal axis (HPI axis) of fish mahseer (<i>Tor putitora</i>)	2020	Ullah, I and Zuberi, A and Rehman, H and Ali, Z and Thornqvist, PO and Winberg, S	Excluded	The article was excluded based on title and abstract screening as it did not meet the inclusion and exclusion criteria.
Effects of electrotactic exercise and antioxidant EUK-134 on oxidative stress relief in <i>Caenorhabditis elegans</i>	2021	Pham, TTH and Huang, WY and Chen, CS and Chiu, WT and Chuang, HS	Excluded	The article was excluded based on title and abstract screening as it did not meet the inclusion and exclusion criteria.
Effects of Endurance Training on the Coenzyme Q Redox State in Rat Heart, Liver, and Brain at the Tissue and Mitochondrial Levels: Implications for Reactive Oxygen Species Formation and Respiratory Chain Remodeling	2022	Dominiak, K. and Galganski, L. and Budzinska, A. and Woyda-Ploszczyca, A. and Zoladz, J.A. and Jarmuszkiewicz, W.	Excluded	The article was excluded based on title and abstract screening as it did not meet the inclusion and exclusion criteria.
Effects of environmental enrichment on anxiety responses, spatial memory and cytochrome c oxidase activity in adult rats	2013	Sampedro-Piquero, P and Zancada-Menendez, C and Begega, A and Rubio, S and Arias, JL	Excluded	The article was excluded based on title and abstract screening as it did not meet the inclusion and exclusion criteria.
Effects of Environmental Enrichment on Doublecortin and BDNF Expression along the Dorso-Ventral Axis of the Dentate Gyrus	2017	Gualtieri, F and Brégère, C and Laws, GC and Armstrong, EA and Wylie, NJ and Moxham, TT and Guzman, R and Boswell, T and Smulders, TV	Excluded	The article was excluded based on title and abstract screening as it did not meet the inclusion and exclusion criteria.
Effects of exercise and dietary epigallocatechin gallate and β-alanine on skeletal muscle in aged mice	2016	Pence, BD and Gibbons, TE and Bhattacharya, TK and Mach, H and Ossyra, JM and Petr, G and Martin, SA and Wang, L and Rubakhin, SS and Sweedler, JV and McCusker, RH and Kelley, KW and Rhodes, JS and Johnson, RW and Woods, JA	Excluded	The article was excluded based on title and abstract screening as it did not meet the inclusion and exclusion criteria.
Effects of exercise on brain function: Role of free radicals	2007	Radak, Z. and Kumagai, S. and Taylor, A.W. and Naito, H. and Goto, S.	Excluded	The article was excluded based on title and abstract screening as it did not meet the inclusion and exclusion criteria.
EFFECTS OF EXERCISE ON IMMUNE FUNCTIONS OF UNDERNOURISHED MICE	1992	FILTEAU, SM and MENZIES, RA and KAIDO, TJ and OGRADY, MP and GELDERD, JB and HALL, NRS	Excluded	The article was excluded based on title and abstract screening as it did not meet the inclusion and exclusion criteria.
Effects of Exercise on Inflammatory, Oxidative, and Neurotrophic Biomarkers on Cognitively Impaired Individuals Diagnosed With Dementia or Mild Cognitive Impairment: A Systematic Review and Meta-Analysis.	2019	Stigger FS and Zago Marcolino MA and Portela KM and Plentz RDM	Excluded	The article was excluded based on title and abstract screening as it did not meet the inclusion and exclusion criteria.
Effects of exercise on learning and memory, oxidative stress and nNOS expression in marginal division of striatum of ovariectomized rats	2018	Cui, J. and Guo, Y. and Yang, W. and Zhao, X. and Yu, F. and Tang, W. and Pang, B. and Su, X.	Excluded	The article was excluded based on title and abstract screening as it did not meet the inclusion and exclusion criteria.
Effects of exercise on male copulatory behavior after β-adrenoreceptor blockade	2009	Thom, NJ and Holmes, PV and Dishman, RK	Excluded	The article was excluded based on title and abstract screening as it did not meet the inclusion and exclusion criteria.
Effects of exercise on markers of oxidative stress: an Ancillary analysis of the Alberta Physical Activity and Breast Cancer Prevention Trial.	2016	Friedenreich CM and Pialoux V and Wang Q and Shaw E and Brenner DR and Waltz X and Conroy SM and Johnson R and Woolcott CG and Poulin MJ and Courneya KS	Excluded	The article was excluded based on title and abstract screening as it did not meet the inclusion and exclusion criteria.
Effects of exercise on NMDA receptor subunit contributions to bidirectional synaptic plasticity in the mouse dentate gyrus	2007	Vasuta, C and Caunt, C and James, R and Samadi, S and Schibuk, E and Kannangara, T and Titterness, AK and Christie, BR	Excluded	The article was excluded based on title and abstract screening as it did not meet the inclusion and exclusion criteria.
Effects of Exercise Training and L-Arginine Loaded Chitosan Nanoparticles on Hippocampus Histopathology, β-Secretase Enzyme Function, APP, Tau, Iba1and APOE-4 mRNA in Aging Rats	2024	Feizolahi, F. and Arabzadeh, E. and Sarshin, A. and Falahi, F. and Dehghannayeri, Z. and Ali Askari, A. and Wong, A. and Aghaei, F. and Zargani, M.	Excluded	The article was excluded based on title and abstract screening as it did not meet the inclusion and exclusion criteria.
Effects of Exercise Training during Advanced Maternal Age on the Cognitive Function of Offspring	2022	Kim, TW and Park, SS and Park, HS	Excluded	The article was excluded based on title and abstract screening as it did not meet the inclusion and exclusion criteria.
Effects of Exercise Training on Anxious-Depressive-like Behavior in Alzheimer Rat	2020	Wu, C. and Yang, L. and Li, Y. and Dong, Y.A.N. and Yang, B. and Tucker, L.D. and Zong, X. and Zhang, Q.	Excluded	The article was excluded based on title and abstract screening as it did not meet the inclusion and exclusion criteria.
Effects of Exercise Training on Neurotrophic Factors and Blood-Brain Barrier Permeability in Young-Old and Old-Old Women.	2022	Cho SY and Roh HT	Excluded	The article was excluded based on title and abstract screening as it did not meet the inclusion and exclusion criteria.
Effects of exercise-induced beta-hydroxybutyrate on muscle function and cognitive function	2021	Kwak, S.E. and Bae, J.H. and Lee, J.H. and Shin, H.E. and Zhang, D. and Cho, S.C. and Song, W.	Excluded	The article was excluded based on title and abstract screening as it did not meet the inclusion and exclusion criteria.
Effects of exogenous taurine supplementation on the growth, antioxidant capacity, intestine immunity, and resistance against <i>Streptococcus agalactiae</i> in juvenile golden pompano (<i>Trachinotus ovatus</i>) fed with a low-fishmeal diet	2022	Liu, JX and Guo, HY and Zhu, KC and Liu, BS and Zhang, N and Zhang, DC	Excluded	The article was excluded based on title and abstract screening as it did not meet the inclusion and exclusion criteria.
Effects of green tea and physical exercise on memory impairments associated with aging	2014	Flôres, Maíra F. and Martins, Alexandre and Schimidt, Helen L. and Santos, Francielli W. and Izquierdo, Iván and Mello-Carpes, Pâmela B. and Carpes, Felipe P.	Excluded	The article was excluded based on title and abstract screening as it did not meet the inclusion and exclusion criteria.
Effects of heat and cold on health, with special reference to finnish sauna bathing	2018	Heinonen, I. and Laukkanen, J.A.	Excluded	The article was excluded based on title and abstract screening as it did not meet the inclusion and exclusion criteria.
Effects of hemp seed alone and combined with aerobic exercise on metabolic parameters, oxidative stress, and neurotrophic factors in young sedentary men.	2022	Mohammadrezaei A and Kavakeb A and Abbasalizad-Farhangi M and Mesgari-Abbasi M	Excluded	The article was excluded based on title and abstract screening as it did not meet the inclusion and exclusion criteria.
Effects of high intensity interval training on neuro-cardiovascular dynamic changes and mitochondrial dysfunction induced by high-fat diet in rats	2020	Marques Neto, S.R. and Castiglione, R.C. and da Silva, T.C.B. and Paes, L.D.S. and Pontes, A. and Oliveira, D.F. and Ferraz, E.B. and Ade Caldas, C.C. and Nascimento, J.H.M. and Bouskela, E.	Excluded	The article was excluded based on title and abstract screening as it did not meet the inclusion and exclusion criteria.
Effects of high-intensity endurance exercise training in the G93A mouse model of amyotrophic lateral sclerosis	2004	Mahoney, DJ and Rodriguez, C and Devries, M and Yasuda, N and Tarnopolsky, MA	Excluded	The article was excluded based on title and abstract screening as it did not meet the inclusion and exclusion criteria.
Effects of increased daily physical activity on mental health and depression biomarkers in postmenopausal women.	2019	Takahashi M and Lim PJ and Tsubosaka M and Kim HK and Miyashita M and Suzuki K and Tan EL and Shibata S	Excluded	The article was excluded based on title and abstract screening as it did not meet the inclusion and exclusion criteria.
EFFECTS OF INTRACRANIAL SELF-STIMULATION ON SELECTED PHYSIOLOGICAL VARIABLES IN RATS	1993	BURGESS, ML and DAVIS, JM and WILSON, SP and BORG, TK and BURGESS, WA and BUGGY, J	Excluded	The article was excluded based on title and abstract screening as it did not meet the inclusion and exclusion criteria.
Effects of lifelong exercise on age-related body composition, oxidative stress, inflammatory cytokines, and skeletal muscle proteome in rats	2020	Gao, H.-E. and Wu, D.-S. and Sun, L. and Yang, L.-D. and Qiao, Y.-B. and Ma, S. and Wu, Z.-J. and Ruan, L. and Li, F.-H.	Excluded	The article was excluded based on title and abstract screening as it did not meet the inclusion and exclusion criteria.
Effects of long-term voluntary exercise on learning and memory processes: dependency of the task and level of exercise	2009	García-Capdevila, S and Portell-Cortés, I and Torras-Garcia, M and Coll-Andreu, M and Costa-Miserachs, D	Excluded	The article was excluded based on title and abstract screening as it did not meet the inclusion and exclusion criteria.
Effects of long-term voluntary exercise on the mouse hypothalamic-pituitary-adrenocortical axis	2003	Droste, SK and Gesing, A and Ulbricht, S and Müller, MB and Linthorst, ACE and Reul, JMHM	Excluded	The article was excluded based on title and abstract screening as it did not meet the inclusion and exclusion criteria.
Effects of low-intensity training on the brain and muscle in the congenital muscular dystrophy 1D model	2022	Comim, C.M. and Soares, J.A. and Alberti, A. and Freiberger, V. and Ventura, L. and Dias, P. and Schactae, A.L. and Grigollo, L.R. and Steckert, A.V. and Martins, D.F. and Junior, R.J.N. and Vainzof, M. and Quevedo, J.	Excluded	The article was excluded based on title and abstract screening as it did not meet the inclusion and exclusion criteria.
Effects of maternal chewing on prenatal stress-induced cognitive impairments in the offspring via multiple molecular pathways	2020	Zhou, Q. and Suzuki, A. and Iinuma, M. and Wang, K.-Y. and Kubo, K.-Y. and Azuma, K.	Excluded	The article was excluded based on title and abstract screening as it did not meet the inclusion and exclusion criteria.
Effects of Maternal Separation and Subsequent Stress on Behaviors and Brain Monoamines in Rats	2023	Mavrenkova, PV and Khlebnikova, NN and Alchinova, IB and Demorzhi, MS and Shoibonov, BB and Karganov, MY	Excluded	The article was excluded based on title and abstract screening as it did not meet the inclusion and exclusion criteria.
Effects of mild running on substantia nigra during early neurodegeneration.	2018	Almeida MF and Silva CM and Chaves RS and Lima NCR and Almeida RS and Melo KP and Demasi M and Fernandes T and Oliveira EM and Netto LES and Cardoso SM and Ferrari MFR	Excluded	The article was excluded based on title and abstract screening as it did not meet the inclusion and exclusion criteria.
Effects of moderate exercise on cigarette smoke exposure-induced hippocampal oxidative stress values and neurological behaviors in mice	2010	Tuon, Talita and Valvassori, Samira S. and Lopes-Borges, Jéssica and Fries, Gabriel R. and Silva, Luciano A. and Kapczinski, Flavio and Quevedo, João and Pinho, Ricardo A.	Excluded	The article was excluded based on title and abstract screening as it did not meet the inclusion and exclusion criteria.
Effects of moderate treadmill exercise and fluoxetine on behavioural and cognitive deficits, hypothalamic-pituitary-adrenal axis dysfunction and alternations in hippocampal BDNF and mRNA expression of apoptosis related proteins in a rat model of post-traumatic stress disorder	2017	Shafia, S and Vafaei, AA and Samaei, SA and Bandegi, AR and Rafiei, A and Valadan, R and Hosseini-Khah, Z and Mohammadkhani, R and Rashidy-Pour, A	Excluded	The article was excluded based on title and abstract screening as it did not meet the inclusion and exclusion criteria.
Effects of on-farm hatching on short term stress indicators, weight gain, and cognitive ability in layer chicks	2022	Witjes, VL and Bruckmaier, RM and Gebhardt-Henrich, SG and Toscano, MJ	Excluded	The article was excluded based on title and abstract screening as it did not meet the inclusion and exclusion criteria.
Effects of Physical Activity and Ginkgo Biloba on Cognitive Function and Oxidative Stress Modulation in Ischemic Rats	2017	Vaghef, L. and Bafandeh Gharamaleki, H.	Excluded	The article was excluded based on title and abstract screening as it did not meet the inclusion and exclusion criteria.
Effects of physical and psychological stressors on behavior, macrophage activity, and Ehrlich tumor growth	2003	Palermo-Neto, J and Massoco, CD and de Souza, WR	Excluded	The article was excluded based on title and abstract screening as it did not meet the inclusion and exclusion criteria.
Effects of physical exercise associated with a diet enriched with natural antioxidants on cerebral hypoperfusion and reperfusion injury in spontaneously hypertensive rats	2023	Lapi, D. and Federighi, G. and Lonardo, M.S. and Chiurazzi, M. and Muscariello, E. and Tenore, G. and Colantuoni, A. and Novellino, E. and Scuri, R.	Excluded	The article was excluded based on title and abstract screening as it did not meet the inclusion and exclusion criteria.
Effects of physical exercise on cognitive alterations and oxidative stress in an APP/PSN1 transgenic model of Alzheimer's disease	2012	Pareja-Galeano, H. and Brioche, T. and Sanchís-Gomar, F. and Escriva, C. and Dromant, M. and Go;mez-Cabrera, M.C. and Viña, J.	Excluded	The article was excluded based on title and abstract screening as it did not meet the inclusion and exclusion criteria.
Effects of Polyphenols in Aging and Neurodegeneration Associated with Oxidative Stress	2022	Rivas, F. and Poblete-Aro, C. and Pando, M.E. and Allel, M.J. and Fernandez, V. and Soto, A. and Nova, P. and Garcia-Diaz, D.	Excluded	The article was excluded based on title and abstract screening as it did not meet the inclusion and exclusion criteria.
Effects of pre-natal alcohol exposure on hippocampal synaptic plasticity: Sex, age and methodological considerations	2016	Fontaine, C.J. and Patten, A.R. and Sickmann, H.M. and Helfer, J.L. and Christie, B.R.	Excluded	The article was excluded based on title and abstract screening as it did not meet the inclusion and exclusion criteria.
Effects of prenatal exposure to manganese on postnatal development and behavior in mice: Influence of maternal restraint	2002	Torrente, M and Colomina, MT and Domingo, JL	Excluded	The article was excluded based on title and abstract screening as it did not meet the inclusion and exclusion criteria.
Effects of prenatal exposure to WIFI signal (2.45 GHz) on postnatal development and behavior in rat: Influence of maternal restraint	2017	Othman, H. and Ammari, M. and Sakly, M. and Abdelmelek, H.	Excluded	The article was excluded based on title and abstract screening as it did not meet the inclusion and exclusion criteria.
Effects of prenatal stress and exercise on dentate granule cells maturation and spatial memory in adolescent mice	2010	Bustamante, C and Bilbao, P and Contreras, W and Martínez, M and Mendoza, A and Reyes, A and Pascual, R	Excluded	The article was excluded based on title and abstract screening as it did not meet the inclusion and exclusion criteria.
Effects of previous physical exercise to chronic stress on long-term aversive memory and oxidative stress in amygdala and hippocampus of rats	2017	dos Santos, T.M. and Kolling, J. and Siebert, C. and Biasibetti, H. and Bertó, C.G. and Grun, L.K. and Dalmaz, C. and Barbé-Tuana, F.M. and Wyse, A.T.S.	Excluded	The article was excluded based on title and abstract screening as it did not meet the inclusion and exclusion criteria.
Effects of Probiotic Supplementation on Exercise and the Underlying Mechanisms.	2023	Zhang L and Zhang R and Li L	Excluded	The article was excluded based on title and abstract screening as it did not meet the inclusion and exclusion criteria.
EFFECTS OF REARING CONDITION ON ACTIVITY-INDUCED WEIGHT	1995	NESS, JW and MARSHALL, TR and ARAVICH, PF	Excluded	The article was excluded based on title and abstract screening as it did not meet the inclusion and exclusion criteria.
Effects of Regular Exercise and Intermittent Fasting on Neurotransmitters, Inflammation, Oxidative Stress, and Brain-Derived Neurotrophic Factor in Cortex of Ovariectomized Rats	2023	Albrahim, T. and Alangry, R. and Alotaibi, R. and Almandil, L. and Alburikan, S.	Excluded	The article was excluded based on title and abstract screening as it did not meet the inclusion and exclusion criteria.
Effects of Regular Taekwondo Intervention on Oxidative Stress Biomarkers and Myokines in Overweight and Obese Adolescents.	2020	Roh HT and Cho SY and So WY	Excluded	The article was excluded based on title and abstract screening as it did not meet the inclusion and exclusion criteria.
Effects of repeated restraint stress and WiFi signal exposure on behavior and oxidative stress in rats	2017	Othman, H. and Ammari, M. and Sakly, M. and Abdelmelek, H.	Excluded	The article was excluded based on title and abstract screening as it did not meet the inclusion and exclusion criteria.
Effects of resistance exercise on antioxidant enzyme activities and apoptosis-related protein expression of hippocampus in OLETF rats.	2018	Lee MK and Jung CS and Yoon JH and Lee N	Excluded	The article was excluded based on title and abstract screening as it did not meet the inclusion and exclusion criteria.
Effects of Resistance Exercise on Cerebral Redox Regulation and Cognition: An Interplay Between Muscle and Brain.	2019	Pinho RA and Aguiar AS Jr and Radák Z	Excluded	The article was excluded based on title and abstract screening as it did not meet the inclusion and exclusion criteria.
Effects of Resistance Training and <i>Bowdichia virgilioides</i> Hydroethanolic Extract on Oxidative Stress Markers in Rats Submitted to Peripheral Nerve Injury	2020	Costa, LS and Aidar, FJ and de Matos, DG and de Oliveira, JU and dos Santos, JL and Almeida-Neto, PFD and de Souza, RF and Pereira, DD and Garrido, ND and Nunes-Silva, A and Marçal, AC and Estevam, CD and Cabral, BGDT and Reis, VM and Teixeira, MM	Excluded	The article was excluded based on title and abstract screening as it did not meet the inclusion and exclusion criteria.
Effects of Resistance Training on Oxidative Stress Markers and Muscle Damage in Spinal Cord Injured Rats	2022	Barros, ND and Aidar, FJ and Marcal, AC and Santos, JL and de Souza, RF and Menezes, JL and Gomes, MZ and de Matos, DG and Neves, EB and Carneiro, ALG and de Almeida-Neto, PF and Cabral, BGDT and Neto, RVB and Knechtle, B and Clemente, FM and Camargo, EA	Excluded	The article was excluded based on title and abstract screening as it did not meet the inclusion and exclusion criteria.
Effects of Simultaneous Exposure to a Western Diet and Wheel-Running Training on Brain Energy Metabolism in Female Rats	2021	Nowacka-Chmielewska, MM and Liskiewicz, D and Grabowska, K and Liskiewicz, A and Marczak, L and Wojakowska, A and Pondel, N and Grabowski, M and Barski, JJ and Malecki, A	Excluded	The article was excluded based on title and abstract screening as it did not meet the inclusion and exclusion criteria.
Effects of spontaneous and forced running on activation of hypothalamic corticotropin-releasing hormone neurons in rats	2007	Yanagita, S and Amemiya, S and Suzuki, S and Kita, I	Excluded	The article was excluded based on title and abstract screening as it did not meet the inclusion and exclusion criteria.
Effects of stress on catecholamine stores in central and peripheral tissues of long-term socially isolated rats	2006	Dronjak, S and Gavrilovic, L	Excluded	The article was excluded based on title and abstract screening as it did not meet the inclusion and exclusion criteria.
Effects of swimming exercise on neuropathic pain in a rat model: role of glutamate	2024	Ghanbari, A and Ghasemi, S and Khaleghian, A	Excluded	The article was excluded based on title and abstract screening as it did not meet the inclusion and exclusion criteria.
Effects of Tai Chi on biomarkers and their implication to neurorehabilitation – a systemic review	2022	Liu, Howe and Salem, Yasser and Aggarwal, Sonali	Excluded	The article was excluded based on title and abstract screening as it did not meet the inclusion and exclusion criteria.
Effects of the combination of high-intensity interval training and Ecdysterone on learning and memory abilities, antioxidant enzyme activities, and neuronal population in an Amyloid-beta-induced rat model of Alzheimer's disease	2022	Gholipour, P. and Komaki, A. and Ramezani, M. and Parsa, H.	Excluded	The article was excluded based on title and abstract screening as it did not meet the inclusion and exclusion criteria.
Effects of the FNDC5/Irisin on Elderly Dementia and Cognitive Impairment.	2022	Peng J and Wu J	Excluded	The article was excluded based on title and abstract screening as it did not meet the inclusion and exclusion criteria.
Effects of traditional Chinese exercise on vascular function in patients with Alzheimer's disease: A protocol for systematic review and network meta-analysis of randomized controlled trials.	2023	Li J and Wang C and Zhang P	Excluded	The article was excluded based on title and abstract screening as it did not meet the inclusion and exclusion criteria.
Effects of treadmill exercise and chronic stress on anxiety-like behavior, neuronal activity, and oxidative stress in basolateral amygdala in morphine-treated rats.	2023	Shahidani S and Jokar Z and Alaei H and Reisi P	Excluded	The article was excluded based on title and abstract screening as it did not meet the inclusion and exclusion criteria.
Effects of treadmill exercise on metabolism and chronic neuroinflammation in type 1 diabetes mice of different sexes	2024	Yanli, X. and Siang, W. and Guodong, Z.	Excluded	The article was excluded based on title and abstract screening as it did not meet the inclusion and exclusion criteria.
Effects of treadmill exercise on the regulatory mechanisms of mitochondrial dynamics and oxidative stress in the brains of high-fat diet fed rats.	2019	Koo JH and Kang EB	Excluded	The article was excluded based on title and abstract screening as it did not meet the inclusion and exclusion criteria.
Effects of Two Training Programs on Transcriptional Levels of Neurotrophins and Glial Cells Population in Hippocampus of Experimental Multiple Sclerosis	2018	Naghibzadeh, M and Ranjbar, R and Tabandeh, MR and Habibi, A	Excluded	The article was excluded based on title and abstract screening as it did not meet the inclusion and exclusion criteria.
Effects of varied-intensity endurance exercise training on oxidative and antioxidant factors in the liver of rats with valproic acid-induced autism	2023	Mirzavandi, F and Sabet, N and Aminzadeh, A and Heidari, M and Pouya, F and Moslemizadeh, A and Parizi, AS and Bashiri, H	Excluded	The article was excluded based on title and abstract screening as it did not meet the inclusion and exclusion criteria.
Effects of vitamin C and rutin on metabolism of free radicals in tissue of exhaustive swimming mice	2005	Gu, H.-Y. and Zhang, Y.-Y. and Zhai, J. and Sun, L.-Y. and Wang, T. and Bai, S.-Y.	Excluded	The article was excluded based on title and abstract screening as it did not meet the inclusion and exclusion criteria.
Effects of β-alanine administration on selected parameters of oxidative stress and phosphoryltransfer network in cerebral cortex and cerebellum of rats	2013	Gemelli, T and de Andrade, RB and Rojas, DB and Bonorino, NF and Mazzola, PN and Tortorelli, LS and Funchal, C and Dutra, CS and Wannmacher, CMD	Excluded	The article was excluded based on title and abstract screening as it did not meet the inclusion and exclusion criteria.
Efficacy and Safety of Elamipretide in Individuals With Primary Mitochondrial Myopathy: The MMPOWER-3 Randomized Clinical Trial.	2023	Karaa A and Bertini E and Carelli V and Cohen BH and Enns GM and Falk MJ and Goldstein A and Gorman GS and Haas R and Hirano M and Klopstock T and Koenig MK and Kornblum C and Lamperti C and Lehman A and Longo N and Molnar MJ and Parikh S and Phan H and Pitceathly RDS and Saneto R and Scaglia F and Servidei S and Tarnopolsky M and Toscano A and Van Hove JLK and Vissing J and Vockley J and Finman …	Excluded	The article was excluded based on title and abstract screening as it did not meet the inclusion and exclusion criteria.
Efficacy of a growth hormone-releasing hormone agonist in a murine model of cardiometabolic heart failure with preserved ejection fraction	2023	Kanashiro-Takeuchi, RM and Takeuchi, LM and Dulce, RA and Kazmierczak, K and Balkan, W and Cai, RZ and Sha, W and Schally, AV and Hare, JM	Excluded	The article was excluded based on title and abstract screening as it did not meet the inclusion and exclusion criteria.
Efficiency of newly formulated functional instant soup mixtures as dietary supplements for elderly	2020	Mohamed, RS and Abozed, SS and El-Damhougy, S and Salama, MF and Hussein, MM	Excluded	The article was excluded based on title and abstract screening as it did not meet the inclusion and exclusion criteria.
eHSP70/iHSP70 and divergent functions on the challenge: effect of exercise and tissue specificity in response to stress	2017	Bittencourt, A. and Porto, R.R.	Excluded	The article was excluded based on title and abstract screening as it did not meet the inclusion and exclusion criteria.
Electroacupuncture at ST25 corrected gut microbial dysbiosis and SNpc lipid peroxidation in Parkinson’s disease rats	2024	Hu, X.-M. and Song, L.-Z.-X. and Zhang, Z.-Z. and Ruan, X. and Li, H.-C. and Yu, Z. and Huang, L.	Excluded	The article was excluded based on title and abstract screening as it did not meet the inclusion and exclusion criteria.
Electromagnetic Fields Modify Redox Balance in the Rat Gastrointestinal Tract	2021	Sieron, K and Knapik, K and Onik, G and Romuk, E and Birkner, E and Kwiatek, S and Sieron, A	Excluded	The article was excluded based on title and abstract screening as it did not meet the inclusion and exclusion criteria.
Electrophysiological and Imaging Biomarkers to Evaluate Exercise Training in Patients with Neuromuscular Disease: A Systematic Review.	2023	Pomp L and Jeneson JAL and van der Pol WL and Bartels B	Excluded	The article was excluded based on title and abstract screening as it did not meet the inclusion and exclusion criteria.
Elevated Lactate by High-Intensity Interval Training Regulates the Hippocampal BDNF Expression and the Mitochondrial Quality Control System.	2021	Hu J and Cai M and Shang Q and Li Z and Feng Y and Liu B and Xue X and Lou S	Excluded	The article was excluded based on title and abstract screening as it did not meet the inclusion and exclusion criteria.
Emerging mechanistic underpinnings and therapeutic targets for chemotherapy-related cognitive impairment	2019	Gibson, E.M. and Monje, M.	Excluded	The article was excluded based on title and abstract screening as it did not meet the inclusion and exclusion criteria.
Emerging roles of oxidative stress in brain aging and Alzheimer's disease.	2021	Ionescu-Tucker A and Cotman CW	Excluded	The article was excluded based on title and abstract screening as it did not meet the inclusion and exclusion criteria.
Endocannabinoids and aging-Inflammation, neuroplasticity, mood and pain.	2021	Park Y and Watkins BA	Excluded	The article was excluded based on title and abstract screening as it did not meet the inclusion and exclusion criteria.
Endocrinology and Pediatric Exercise Science-2016.	2017	Eliakim A	Excluded	The article was excluded based on title and abstract screening as it did not meet the inclusion and exclusion criteria.
Endogenous opioid peptides stimulate post-exercise insulin response to glucose in rats	1996	Bouix, O and Najimi, A and Lenoir, V and Kerdelhue, B and Orsetti, A	Excluded	The article was excluded based on title and abstract screening as it did not meet the inclusion and exclusion criteria.
Endonuclease VIII-like 3 (Neil3) DNA glycosylase promotes neurogenesis induced by hypoxia-ischemia.	2011	Sejersted Y and Hildrestrand GA and Kunke D and Rolseth V and Krokeide SZ and Neurauter CG and Suganthan R and Atneosen-Åsegg M and Fleming AM and Saugstad OD and Burrows CJ and Luna L and Bjørås M	Excluded	The article was excluded based on title and abstract screening as it did not meet the inclusion and exclusion criteria.
Endothelial nitric oxide: Protector of a healthy mind	2014	Katusic, Z.S. and Austin, S.A.	Excluded	The article was excluded based on title and abstract screening as it did not meet the inclusion and exclusion criteria.
Endothelial Senescence and Its Impact on Angiogenesis in Alzheimer's Disease.	2023	Georgieva I and Tchekalarova J and Iliev D and Tzoneva R	Excluded	The article was excluded based on title and abstract screening as it did not meet the inclusion and exclusion criteria.
Endotoxaemia does not limit heat tolerance in rats: the role of plasma lipoproteins	2000	Caputa, M and Dokladny, K and Kurowicka, B	Excluded	The article was excluded based on title and abstract screening as it did not meet the inclusion and exclusion criteria.
Endurance exercise does not modify nerve fibre morphology in the rat soleus nerve.	1984	Key B and Parker AW and Giorgi PP	Excluded	The article was excluded based on title and abstract screening as it did not meet the inclusion and exclusion criteria.
Endurance Exercise Mediates Neuroprotection Against MPTP-mediated Parkinson's Disease via Enhanced Neurogenesis, Antioxidant Capacity, and Autophagy.	2018	Jang Y and Kwon I and Song W and Cosio-Lima LM and Lee Y	Excluded	The article was excluded based on title and abstract screening as it did not meet the inclusion and exclusion criteria.
Endurance Exercise Prevents Metabolic Distress-induced Senescence in the Hippocampus.	2019	Jang Y and Kwon I and Cosio-Lima L and Wirth C and Vinci DM and Lee Y	Excluded	The article was excluded based on title and abstract screening as it did not meet the inclusion and exclusion criteria.
Endurance exercise training and diferuloyl methane supplement: changes in neurotrophic factor and oxidative stress induced by lead in rat brain.	2013	Dabidi RV and Hosseinzadeh S and Mahjoub S and Hosseinzadeh M and Myers J	Excluded	The article was excluded based on title and abstract screening as it did not meet the inclusion and exclusion criteria.
Endurance Exercise-Induced Autophagy/Mitophagy Coincides with a Reinforced Anabolic State and Increased Mitochondrial Turnover in the Cortex of Young Male Mouse Brain	2021	Kwon, I. and Jang, Y. and Lee, Y.	Excluded	The article was excluded based on title and abstract screening as it did not meet the inclusion and exclusion criteria.
Endurance training effects on neurotransmitter release in rat striatum: An in vivo microdialysis study	1997	Meeusen, R and Smolders, I and Saare, S and DeMeirleir, K and Keizer, H and Serneels, M and Ebinger, G and Michotte, Y	Excluded	The article was excluded based on title and abstract screening as it did not meet the inclusion and exclusion criteria.
Enforced expression of protein kinase C in skeletal muscle causes physical inactivity, fatty liver and insulin resistance in the brain.	2010	Hennige AM and Heni M and Machann J and Staiger H and Sartorius T and Hoene M and Lehmann R and Weigert C and Peter A and Bornemann A and Kroeber S and Pujol A and Franckhauser S and Bosch F and Schick F and Lammers R and Häring HU	Excluded	The article was excluded based on title and abstract screening as it did not meet the inclusion and exclusion criteria.
Enhanced antioxidant capacity and anti-ageing biomarkers after diet micronutrient supplementation.	2014	Balcerczyk A and Gajewska A and Macierzyńska-Piotrowska E and Pawelczyk T and Bartosz G and Szemraj J	Excluded	The article was excluded based on title and abstract screening as it did not meet the inclusion and exclusion criteria.
Enhanced physical endurance and improved memory performance following taurine administration in rats	2017	Sajid, I and Ahmad, S and Emad, S and Batool, Z and Khaliq, S and Anis, L and Tabassum, S and Madiha, S and Liaquat, L and Sadir, S and Perveen, T and Haider, S	Excluded	The article was excluded based on title and abstract screening as it did not meet the inclusion and exclusion criteria.
Enhancement of hippocampal plasticity by physical exercise as a polypill for stress and depression: A review	2019	Li, A. and Yau, S.-Y. and Machado, S. and Wang, P. and Yuan, T.-F. and So, K.-F.	Excluded	The article was excluded based on title and abstract screening as it did not meet the inclusion and exclusion criteria.
Enhancement of memory function by antioxidant potential of Nigella sativa L. oil in restrained rats	2017	Sadaf, S. and Emad, S. and Siddiqui, N.A. and Ghafoor, S. and Yousuf, S. and Jabeen, B. and Haider, S. and Perveen, T.	Excluded	The article was excluded based on title and abstract screening as it did not meet the inclusion and exclusion criteria.
Enriched environment improves motor function in intact and unilateral dopamine-depleted rats	2006	Jadavji, NM and Kolb, B and Metz, GA	Excluded	The article was excluded based on title and abstract screening as it did not meet the inclusion and exclusion criteria.
ENRICHED ENVIRONMENT INFLUENCES HORMONAL STATUS AND HIPPOCAMPAL BRAIN DERIVED NEUROTROPHIC FACTOR IN A SEX DEPENDENT MANNER	2009	Bakos, J and Hlavacova, N and Rajman, M and Ondicova, K and Koros, C and Kitraki, E and Steinbusch, HWM and Jezova, D	Excluded	The article was excluded based on title and abstract screening as it did not meet the inclusion and exclusion criteria.
Enriched environment inhibits mouse pancreatic cancer growth and down-regulates the expression of mitochondria-related genes in cancer cells.	2015	Li G and Gan Y and Fan Y and Wu Y and Lin H and Song Y and Cai X and Yu X and Pan W and Yao M and Gu J and Tu H	Excluded	The article was excluded based on title and abstract screening as it did not meet the inclusion and exclusion criteria.
Enriched Environment Prevents Hypobaric Hypoxia Induced Memory Impairment and Neurodegeneration: Role of BDNF/PI3K/GSK3β Pathway Coupled with CREB Activation	2013	Jain, V and Baitharu, I and Prasad, D and Ilavazhagan, G	Excluded	The article was excluded based on title and abstract screening as it did not meet the inclusion and exclusion criteria.
Entrainment of the mouse circadian clock: Effects of stress, exercise, and nutrition	2018	Tahara, Y. and Shibata, S.	Excluded	The article was excluded based on title and abstract screening as it did not meet the inclusion and exclusion criteria.
Environment and Gene Association With Obesity and Their Impact on Neurodegenerative and Neurodevelopmental Diseases.	2020	Flores-Dorantes MT and Díaz-López YE and Gutiérrez-Aguilar R	Excluded	The article was excluded based on title and abstract screening as it did not meet the inclusion and exclusion criteria.
Environmental and Genetic Activation of a Brain-Adipocyte BDNF/Leptin Axis Causes Cancer Remission and Inhibition	2010	Cao, L and Liu, XL and Lin, EJD and Wang, CS and Choi, EY and Riban, V and Lin, B and During, MJ	Excluded	The article was excluded based on title and abstract screening as it did not meet the inclusion and exclusion criteria.
Environmental and pharmacological modulations of cellular plasticity: Role in the pathophysiology and treatment of depression	2013	Ota, KT and Duman, RS	Excluded	The article was excluded based on title and abstract screening as it did not meet the inclusion and exclusion criteria.
Environmental enrichment and exercise are better than social enrichment to reduce memory deficits in amyloid beta neurotoxicity	2018	Lima, MGP and Schimidt, HL and Garcia, A and Daré, LR and Carpes, FP and Izquierdo, I and Mello-Carpes, PB	Excluded	The article was excluded based on title and abstract screening as it did not meet the inclusion and exclusion criteria.
Environmental Enrichment Confers Stress Resiliency to Social Defeat through an Infralimbic Cortex-Dependent Neuroanatomical Pathway	2011	Lehmann, ML and Herkenham, M	Excluded	The article was excluded based on title and abstract screening as it did not meet the inclusion and exclusion criteria.
Environmental enrichment in mice decreases anxiety, attenuates stress responses and enhances natural killer cell activity	2004	Benaroya-Milshtein, N and Hollander, N and Apter, A and Kukulansky, T and Raz, N and Wilf, A and Yaniv, I and Pick, CG	Excluded	The article was excluded based on title and abstract screening as it did not meet the inclusion and exclusion criteria.
Environmental Enrichment Increased<i> Bdnf</i> Transcripts in the Prefrontal Cortex: Implications for an Epigenetically Controlled Mechanism	2023	Costa, GA and Silva, NKDT and Marianno, P and Chivers, P and Bailey, A and Camarini, R	Excluded	The article was excluded based on title and abstract screening as it did not meet the inclusion and exclusion criteria.
Environmental Enrichment Modulates Drug Addiction and Binge-Like Consumption of Highly Rewarding Substances: A Role for Anxiety and Compulsivity Brain Systems?	2018	Rodríguez-Ortega, E and Cubero, I	Excluded	The article was excluded based on title and abstract screening as it did not meet the inclusion and exclusion criteria.
Environmental Enrichment Protects the Retina from Early Diabetic Damage in Adult Rats	2014	Dorfman, D and Aranda, ML and Fleitas, MFG and Chianelli, MS and Fernandez, DC and Sande, PH and Rosenstein, RE	Excluded	The article was excluded based on title and abstract screening as it did not meet the inclusion and exclusion criteria.
Environmental enrichment rescues the effects of early life inflammation on markers of synaptic transmission and plasticity	2016	Kentner, AC and Khoury, A and Queiroz, EL and MacRae, M	Excluded	The article was excluded based on title and abstract screening as it did not meet the inclusion and exclusion criteria.
Environmental Enrichment Stimulates Immune Cell Secretion of Exosomes that Promote CNS Myelination and May Regulate Inflammation	2016	Pusic, KM and Pusic, AD and Kraig, RP	Excluded	The article was excluded based on title and abstract screening as it did not meet the inclusion and exclusion criteria.
Environmental enrichment-behavior-oxidative stress interactions in the aged rat -: Issues for a therapeutic approach in human aging	2004	Fernández, CI and Collazo, J and Bauza, Y and Castellanos, MR and López, O	Excluded	The article was excluded based on title and abstract screening as it did not meet the inclusion and exclusion criteria.
Environmental enrichment, exercise and corticosterone affect endothelial cell proliferation in adult rat hippocampus and prefrontal cortex	2008	Ekstrand, J and Hellsten, J and Tingström, A	Excluded	The article was excluded based on title and abstract screening as it did not meet the inclusion and exclusion criteria.
Environmental enrichment, new neurons and the neurobiology of individuality	2019	Kempermann, G	Excluded	The article was excluded based on title and abstract screening as it did not meet the inclusion and exclusion criteria.
Environmental factors and membrane polyunsaturated fatty acids in schizophrenia.	2003	Reddy RD and Yao JK	Excluded	The article was excluded based on title and abstract screening as it did not meet the inclusion and exclusion criteria.
Environmental factors as modulators of neurodegeneration: Insights from gene-environment interactions in Huntington's disease	2015	Mo, C. and Hannan, A.J. and Renoir, T.	Excluded	The article was excluded based on title and abstract screening as it did not meet the inclusion and exclusion criteria.
Environmental-Enrichment-Related Variations in Behavioral, Biochemical, and Physiologic Responses of Sprague-Dawley and Long Evans Rats	2010	Konkle, ATM and Kentner, AC and Baker, SL and Stewart, A and Bielajew, C	Excluded	The article was excluded based on title and abstract screening as it did not meet the inclusion and exclusion criteria.
Epicatechin Plus Treadmill Exercise are Neuroprotective Against Moderate-stage Amyloid Precursor Protein/Presenilin 1 Mice.	2016	Zhang Z and Wu H and Huang H	Excluded	The article was excluded based on title and abstract screening as it did not meet the inclusion and exclusion criteria.
Epigallocatechin gallate ameliorates behavioral and biochemical deficits in rat model of load-induced chronic fatigue syndrome	2011	Sachdeva, AK and Kuhad, A and Chopra, K	Excluded	The article was excluded based on title and abstract screening as it did not meet the inclusion and exclusion criteria.
Epigenetic and gene expression changes in the adolescent brain: What have we learned from animal models?	2016	Mychasiuk, R and Metz, GAS	Excluded	The article was excluded based on title and abstract screening as it did not meet the inclusion and exclusion criteria.
Epigenetic effects of male obesity on sperm and offspring	2018	Zhou, Y. and Wu, H. and Huang, H.	Excluded	The article was excluded based on title and abstract screening as it did not meet the inclusion and exclusion criteria.
Epigenetic oxidative redox shift (EORS) theory of aging unifies the free radical and insulin signaling theories.	2010	Brewer GJ	Excluded	The article was excluded based on title and abstract screening as it did not meet the inclusion and exclusion criteria.
Epilepsia partialis continua associated with NADH-coenzyme Q reductase deficiency.	1995	Antozzi C and Franceschetti S and Filippini G and Barbiroli B and Savoiardo M and Fiacchino F and Rimoldi M and Lodi R and Zaniol P and Zeviani M	Excluded	The article was excluded based on title and abstract screening as it did not meet the inclusion and exclusion criteria.
Erythropoietin prevents the effect of chronic restraint stress on the number of hippocampal CA3c dendritic terminals—relation to expression of genes involved in synaptic plasticity, angiogenesis, inflammation, and oxidative stress in male rats	2018	Aalling, N. and Hageman, I. and Miskowiak, K. and Orlowski, D. and Wegener, G. and Wortwein, G.	Excluded	The article was excluded based on title and abstract screening as it did not meet the inclusion and exclusion criteria.
Establishment of In Vivo Brain Imaging Method in Conscious Mice	2010	Mizuma, H and Shukuri, M and Hayashi, T and Watanabe, Y and Onoe, H	Excluded	The article was excluded based on title and abstract screening as it did not meet the inclusion and exclusion criteria.
Estimation of salivary protein thiols and total antioxidant power of saliva in brain tumor patients	2010	Suma, HR and Prabhu, K and Shenoy, RP and Annaswamy, R and Rao, S and Rao, A	Excluded	The article was excluded based on title and abstract screening as it did not meet the inclusion and exclusion criteria.
Evaluation of a modified rat model for functional dyspepsia	2018	Liang, QK and Yan, Y and Mao, LF and Du, XJ and Liang, JJ and Liu, JH and Wang, LD and Li, HF	Excluded	The article was excluded based on title and abstract screening as it did not meet the inclusion and exclusion criteria.
Evaluation of betulinic acid effects on pain, memory, anxiety, catalepsy, and oxidative stress in animal model of Parkinson's disease	2023	Abrishamdar, M and Farbood, Y and Sarkaki, A and Rashno, M and Badavi, M	Excluded	The article was excluded based on title and abstract screening as it did not meet the inclusion and exclusion criteria.
Evaluation of some biochemical parameters and brain oxidative stress in experimental rats exposed chronically to silver nitrate and the protective role of vitamin E and selenium	2016	Gueroui, M. and Kechrid, Z.	Excluded	The article was excluded based on title and abstract screening as it did not meet the inclusion and exclusion criteria.
Evaluation of the ergogenic properties of ginseng - An update	2000	Bahrke, MS and Morgan, WP	Excluded	The article was excluded based on title and abstract screening as it did not meet the inclusion and exclusion criteria.
Evidence that the bed nucleus of the stria terminalis contributes to the modulation of hypophysiotropic corticotropin-releasing factor cell responses to systemic interleukin-1β	2003	Crane, JW and Buller, KM and Day, TA	Excluded	The article was excluded based on title and abstract screening as it did not meet the inclusion and exclusion criteria.
Evidence-based practice use of quick-release bromocriptine across the natural history of type 2 diabetes mellitus	2016	Schwartz, SS and Zangeneh, F	Excluded	The article was excluded based on title and abstract screening as it did not meet the inclusion and exclusion criteria.
Evolution of Neuroplasticity in Response to Physical Activity in Old Age: The Case for Dancing	2017	Müller, P and Rehfeld, K and Schmicker, M and Hökelmann, A and Dordevic, M and Lessmann, V and Brigadski, T and Kaufmann, J and Müller, NG	Excluded	The article was excluded based on title and abstract screening as it did not meet the inclusion and exclusion criteria.
Evolutionary aspects of human exercise--born to run purposefully.	2012	Mattson MP	Excluded	The article was excluded based on title and abstract screening as it did not meet the inclusion and exclusion criteria.
Evolutionary Basis of Human Running and Its Impact on Neural Function	2016	Schulkin, J	Excluded	The article was excluded based on title and abstract screening as it did not meet the inclusion and exclusion criteria.
Exacerbation of Brain Injury by Post-Stroke Exercise Is Contingent Upon Exercise Initiation Timing.	2017	Li F and Geng X and Khan H and Pendy JT Jr and Peng C and Li X and Rafols JA and Ding Y	Excluded	The article was excluded based on title and abstract screening as it did not meet the inclusion and exclusion criteria.
Examining the Mechanisms behind Exercise's Multifaceted Impacts on Body Composition, Cognition, and the Gut Microbiome in Cancer Survivors: Exploring the Links to Oxidative Stress and Inflammation.	2023	Matei B and Winters-Stone KM and Raber J	Excluded	The article was excluded based on title and abstract screening as it did not meet the inclusion and exclusion criteria.
Excitotoxins	2007	Mattson, M.P. and Fink, George	Excluded	The article was excluded based on title and abstract screening as it did not meet the inclusion and exclusion criteria.
Exercise activates compensatory thermoregulatory reaction in rats: a modeling study	2015	Yoo, Y and LaPradd, M and Kline, H and Zaretskaia, MV and Behrouzvaziri, A and Rusyniak, DE and Molkov, YI and Zaretsky, DV	Excluded	The article was excluded based on title and abstract screening as it did not meet the inclusion and exclusion criteria.
EXERCISE AFFECTS MEMORY ACQUISITION, ANXIETY-LIKE SYMPTOMS AND ACTIVITY OF MEMBRANE-BOUND ENZYME IN BRAIN OF RATS FED WITH DIFFERENT DIETARY FATS: IMPAIRMENTS OF <i>TRANS</i> FAT	2011	Teixeira, AM and Pase, CS and Boufleur, N and Roversi, K and Barcelos, RCS and Benvegnú, DM and Segat, HJ and Dias, VT and Reckziegel, P and Trevizol, F and Dolci, GS and Carvalho, NR and Soares, FAA and Rocha, JBT and Emanuelli, T and Bürger, ME	Excluded	The article was excluded based on title and abstract screening as it did not meet the inclusion and exclusion criteria.
Exercise alters molecular rhythms in the central nervous system that negatively correlate with depression-like behavior	2024	Yu, L and Xue, HN and Li, ZT	Excluded	The article was excluded based on title and abstract screening as it did not meet the inclusion and exclusion criteria.
Exercise alters the circadian rhythm of REV-ERB-α and downregulates autophagy-related genes in peripheral and central tissues.	2022	da Rocha AL and Pinto AP and Bedo BLS and Morais GP and Oliveira LC and Carolino ROG and Pauli JR and Simabuco FM and de Moura LP and Ropelle ER and Cintra DE and Rivas DA and da Silva ASR	Excluded	The article was excluded based on title and abstract screening as it did not meet the inclusion and exclusion criteria.
Exercise alters the profile of phospholipid molecular species in rat skeletal muscle	2004	Mitchell, TW and Turner, N and Hulbert, AJ and Else, PL and Hawley, JA and Lee, JS and Bruce, CR and Blanksby, SJ	Excluded	The article was excluded based on title and abstract screening as it did not meet the inclusion and exclusion criteria.
Exercise ameliorates cognition impairment due to restraint stress-induced oxidative insult and reduced BDNF level	2013	Kwon, D.-H. and Kim, B.-S. and Chang, H. and Kim, Y.-I. and Jo, S.A. and Leem, Y.-H.	Excluded	The article was excluded based on title and abstract screening as it did not meet the inclusion and exclusion criteria.
Exercise ameliorates hippocampal damage induced by Wi-Fi radiation; a biochemical, histological, and immunohistochemical study.	2023	Mohamed AO and Hafez SMNA and Ibrahim RA and Rifaai RA	Excluded	The article was excluded based on title and abstract screening as it did not meet the inclusion and exclusion criteria.
Exercise and BDNF reduce Aβ production by enhancing α-secretase processing of APP	2017	Nigam, SM and Xu, SH and Kritikou, JS and Marosi, K and Brodin, L and Mattson, MP	Excluded	The article was excluded based on title and abstract screening as it did not meet the inclusion and exclusion criteria.
Exercise and Bipolar Disorder: A Review of Neurobiological Mediators	2009	Alsuwaidan, M.T. and Kucyi, A. and Law, C.W.Y. and McIntyre, R.S.	Excluded	The article was excluded based on title and abstract screening as it did not meet the inclusion and exclusion criteria.
Exercise and brain health - Implications for multiple sclerosis: Part 1 - Neuronal growth factors	2008	White, L.J. and Castellano, V.	Excluded	The article was excluded based on title and abstract screening as it did not meet the inclusion and exclusion criteria.
Exercise and Dementia	2020	Gholamnezhad, Z and Boskabady, MH and Jahangiri, Z	Excluded	The article was excluded based on title and abstract screening as it did not meet the inclusion and exclusion criteria.
Exercise and Implicit Memory: A Brief Systematic Review	2018	Loprinzi, PD and Edwards, MK	Excluded	The article was excluded based on title and abstract screening as it did not meet the inclusion and exclusion criteria.
Exercise and Mental Health: Many Reasons to Move	2009	Deslandes, A and Moraes, H and Ferreira, C and Veiga, H and Silveira, H and Mouta, R and Pompeu, FAMS and Coutinho, ES and Laks, J	Excluded	The article was excluded based on title and abstract screening as it did not meet the inclusion and exclusion criteria.
Exercise and metformin counteract altered mitochondrial function in the insulinresistant brain	2019	Ruegsegger, G.N. and Vanderboom, P.M. and Dasari, S. and Klaus, K.A. and Kabiraj, P. and McCarthy, C.B. and Lucchinetti, C.F. and Nair, K.S.	Excluded	The article was excluded based on title and abstract screening as it did not meet the inclusion and exclusion criteria.
Exercise and mitochondrial remodeling to prevent age-related neurodegeneration.	2023	O'Reilly CL and Miller BF and Lewis TL Jr	Excluded	The article was excluded based on title and abstract screening as it did not meet the inclusion and exclusion criteria.
Exercise and Parkinson's disease	2019	Xu, X. and Fu, Z. and Le, W. and Yau S.-Y. and So K.-F.	Excluded	The article was excluded based on title and abstract screening as it did not meet the inclusion and exclusion criteria.
Exercise and physical therapy in early management of Parkinson disease	2011	Alonso-Frech, F. and Sanahuja, J.J. and Rodriguez, A.M.	Excluded	The article was excluded based on title and abstract screening as it did not meet the inclusion and exclusion criteria.
Exercise and retinal health.	2019	Li HY and Rong SS and Hong X and Guo R and Yang FZ and Liang YY and Li A and So KF	Excluded	The article was excluded based on title and abstract screening as it did not meet the inclusion and exclusion criteria.
Exercise and Syzygium aromaticum reverse memory deficits, apoptosis and mitochondrial dysfunction of the hippocampus in Alzheimer's disease.	2022	Panahzadeh F and Mirnasuri R and Rahmati M	Excluded	The article was excluded based on title and abstract screening as it did not meet the inclusion and exclusion criteria.
Exercise and the brain in multiple sclerosis	2022	Lozinski, B.M. and Yong, V.W.	Excluded	The article was excluded based on title and abstract screening as it did not meet the inclusion and exclusion criteria.
Exercise and Urtica dioica extract ameliorate hippocampal insulin signaling, oxidative stress, neuroinflammation, and cognitive function in STZ-induced diabetic rats.	2021	Rahmati M and Keshvari M and Mirnasouri R and Chehelcheraghi F	Excluded	The article was excluded based on title and abstract screening as it did not meet the inclusion and exclusion criteria.
Exercise as a Positive Modulator of Brain Function	2018	Alkadhi, K.A.	Excluded	The article was excluded based on title and abstract screening as it did not meet the inclusion and exclusion criteria.
Exercise as an antidepressant: exploring its therapeutic potential	2023	Hwang, DJ and Koo, JH and Kim, TK and Jang, YC and Hyun, AH and Yook, JS and Yoon, CS and Cho, JY	Excluded	The article was excluded based on title and abstract screening as it did not meet the inclusion and exclusion criteria.
Exercise as Gene Therapy: BDNF and DNA Damage Repair	2016	Schmidt, R.H. and Nickerson, J.M. and Boatright, J.H.	Excluded	The article was excluded based on title and abstract screening as it did not meet the inclusion and exclusion criteria.
Exercise attenuates mitochondrial autophagy and neuronal degeneration in MPTP induced Parkinson’s disease by regulating inflammatory pathway	2023	Li, Z. and Lv, H. and Cui, X. and Di, W. and Cheng, X. and Liu, J. and Tripathi, A.S.	Excluded	The article was excluded based on title and abstract screening as it did not meet the inclusion and exclusion criteria.
Exercise attenuates neuronal degeneration in Parkinson’s disease rat model by regulating the level of adenosine 2A receptor	2023	Li, R. and Jin, S. and He, J. and Peng, Y. and Wei, L. and Gu, L.	Excluded	The article was excluded based on title and abstract screening as it did not meet the inclusion and exclusion criteria.
Exercise combined with a probiotics treatment alters the microbiome, but moderately affects signalling pathways in the liver of male APP/PS1 transgenic mice.	2020	Téglás T and Ábrahám D and Jókai M and Kondo S and Mohammadi R and Fehér J and Szabó D and Wilhelm M and Radák Z	Excluded	The article was excluded based on title and abstract screening as it did not meet the inclusion and exclusion criteria.
Exercise decreases susceptibility to homocysteine seizures: the role of oxidative stress.	2014	Hrncic D and Rasic-Markovic A and Lekovic J and Krstic D and Colovic M and Macut D and Susic V and Djuric D and Stanojlovic O	Excluded	The article was excluded based on title and abstract screening as it did not meet the inclusion and exclusion criteria.
Exercise does not protect against peripheral and central effects of a high cholesterol diet given ad libitum in old ApoE-/- mice	2016	Di Cataldo, V. and Géloën, A. and Langlois, J.-B. and Chauveau, F. and Thézé, B. and Hubert, V. and Wiart, M. and Chirico, E.N. and Rieusset, J. and Vidal, H. and Pialoux, V. and Canet-Soulas, E.	Excluded	The article was excluded based on title and abstract screening as it did not meet the inclusion and exclusion criteria.
Exercise during adolescence attenuated depressive-like behaviors and hippocampal mitochondrial dysfunction following early life stress in adult male rats	2018	Masrour, F.F. and Peeri, M. and Hosseini, M.J. and Azarbayjani, M.A.	Excluded	The article was excluded based on title and abstract screening as it did not meet the inclusion and exclusion criteria.
Exercise during pregnancy mitigates Alzheimer-like pathology in mouse offspring	2012	Herring, A. and Donath, A. and Yarmolenko, M. and Uslar, E. and Conzen, C. and Kanakis, D. and Bosma, C. and Worm, K. and Paulus, W. and Keyvani, K.	Excluded	The article was excluded based on title and abstract screening as it did not meet the inclusion and exclusion criteria.
Exercise effects on brain and behavior in healthy mice, Alzheimer’s disease and Parkinson’s disease model—A systematic review and meta-analysis	2020	da Costa Daniele, Thiago Medeiros and de Bruin, Pedro Felipe Carvalhedo and de Matos, Robson Salviano and de Bruin, Gabriela Sales and Maia Chaves, Cauby and de Bruin, Veralice Meireles Sales	Excluded	The article was excluded based on title and abstract screening as it did not meet the inclusion and exclusion criteria.
Exercise effects stress-induced analgesia and spatial learning in rats	2006	Blustein, JE and McLaughlin, M and Hoffman, JR	Excluded	The article was excluded based on title and abstract screening as it did not meet the inclusion and exclusion criteria.
Exercise Enhances the Behavioral Responses to Acute Stress in an Animal Model of PTSD	2015	Hoffman, JR and Ostfeld, I and Kaplan, Z and Zohar, J and Cohen, H	Excluded	The article was excluded based on title and abstract screening as it did not meet the inclusion and exclusion criteria.
Exercise enhances the effectiveness of vitamin D therapy in rats with Alzheimer’s disease: emphasis on oxidative stress and inflammation	2020	Medhat, E. and Rashed, L. and Abdelgwad, M. and Aboulhoda, B.E. and Khalifa, M.M. and El-Din, S.S.	Excluded	The article was excluded based on title and abstract screening as it did not meet the inclusion and exclusion criteria.
Exercise facilitates the action of dietary DHA on functional recovery after brain trauma	2013	Wu, A. and Ying, Z. and Gomez-Pinilla, F.	Excluded	The article was excluded based on title and abstract screening as it did not meet the inclusion and exclusion criteria.
Exercise for the diabetic brain: how physical training may help prevent dementia and Alzheimer's disease in T2DM patients.	2016	Bertram S and Brixius K and Brinkmann C	Excluded	The article was excluded based on title and abstract screening as it did not meet the inclusion and exclusion criteria.
Exercise improves visual deficits tested by visual evoked potentials in streptozotocin-induced diabetic rats	2007	Özkaya, YG and Agar, A and Hacioglu, G and Yargicoglu, P	Excluded	The article was excluded based on title and abstract screening as it did not meet the inclusion and exclusion criteria.
Exercise increases BDNF levels in the striatum and decreases depressive-like behavior in chronically stressed rats	2009	Marais, L and Stein, DJ and Daniels, WMU	Excluded	The article was excluded based on title and abstract screening as it did not meet the inclusion and exclusion criteria.
Exercise induces age-dependent changes on epigenetic parameters in rat hippocampus: A preliminary study	2013	Elsner, VR and Lovatel, GA and Moysés, F and Bertoldi, K and Spindler, C and Cechinel, LR and Muotri, AR and Siqueira, IR	Excluded	The article was excluded based on title and abstract screening as it did not meet the inclusion and exclusion criteria.
Exercise Inhibits Doxorubicin-Induced Cardiotoxicity via Regulating B Cells	2024	Wang, J. and Liu, S. and Meng, X. and Zhao, X. and Wang, T. and Lei, Z. and Lehmann, H.I. and Li, G. and Alcaide, P. and Bei, Y. and Xiao, J.	Excluded	The article was excluded based on title and abstract screening as it did not meet the inclusion and exclusion criteria.
Exercise intensities modulate cognitive function in spontaneously hypertensive rats through oxidative mediated synaptic plasticity in hippocampus	2021	Lee, C.-C. and Wu, D.-Y. and Chen, S.-Y. and Lin, Y.-P. and Lee, T.-M.	Excluded	The article was excluded based on title and abstract screening as it did not meet the inclusion and exclusion criteria.
Exercise intensity and sex alter neurometabolic, transcriptional, and functional recovery following traumatic brain injury	2023	White, B.A. and Ivey, J.T. and Velazquez-Cruz, R. and Oliverio, R. and Whitehead, B. and Pinti, M. and Hollander, J. and Ma, L. and Hu, G. and Weil, Z.M. and Karelina, K.	Excluded	The article was excluded based on title and abstract screening as it did not meet the inclusion and exclusion criteria.
Exercise intolerance and developmental delay associated with a novel mitochondrial ND5 mutation.	2015	Fang H and Shi H and Li X and Sun D and Li F and Li B and Ding Y and Ma Y and Liu Y and Zhang Y and Shen L and Bai Y and Yang Y and Lu J	Excluded	The article was excluded based on title and abstract screening as it did not meet the inclusion and exclusion criteria.
Exercise is brain food: The effects of physical activity on cognitive function	2008	Ploughman, M	Excluded	The article was excluded based on title and abstract screening as it did not meet the inclusion and exclusion criteria.
Exercise Maintains Dendritic Complexity in an Animal Model of Posttraumatic Stress Disorder	2016	Hoffman, JR and Cohen, H and Ostfeld, I and Kaplan, Z and Zohar, J and Cohen, H	Excluded	The article was excluded based on title and abstract screening as it did not meet the inclusion and exclusion criteria.
Exercise May Increase Oxidative Stress in the Sciatic Nerve in Streptozotocin-Induced Diabetic Rats	2024	Nonaka, K. and Akiyama, J. and Une, S.	Excluded	The article was excluded based on title and abstract screening as it did not meet the inclusion and exclusion criteria.
Exercise mimetics: a novel strategy to combat neuroinflammation and Alzheimer's disease.	2024	Zhao R	Excluded	The article was excluded based on title and abstract screening as it did not meet the inclusion and exclusion criteria.
Exercise Mitigates Alcohol Induced Endoplasmic Reticulum Stress Mediated Cognitive Impairment through ATF6-Herp Signaling	2018	George, A.K. and Behera, J. and Kelly, K.E. and Mondal, N.K. and Richardson, K.P. and Tyagi, N.	Excluded	The article was excluded based on title and abstract screening as it did not meet the inclusion and exclusion criteria.
Exercise modifies amphetamine relapse: Behavioral and oxidative markers in rats	2014	Segat, H.J. and Kronbauer, M. and Roversi, K. and Schuster, A.J. and Vey, L.T. and Roversi, K. and Pase, C.S. and Antoniazzi, C.T.D. and Burger, M.E.	Excluded	The article was excluded based on title and abstract screening as it did not meet the inclusion and exclusion criteria.
Exercise modulates neuronal activation in the micturition circuit of chronically stressed rats: A multidisciplinary approach to the study of urologic chronic pelvic pain syndrome (MAPP) research network study	2020	Holschneider, DP and Wang, Z and Guo, YM and Sanford, MT and Yeh, J and Mao, JJ and Zhang, R and Rodriguez, LV	Excluded	The article was excluded based on title and abstract screening as it did not meet the inclusion and exclusion criteria.
Exercise modulates redox-sensitive small GTPase activity in the brain microvasculature in a model of brain metastasis formation	2014	Wolff, G. and Balke, J.E. and Andras, I.E. and Park, M. and Toborek, M.	Excluded	The article was excluded based on title and abstract screening as it did not meet the inclusion and exclusion criteria.
Exercise normalizes altered expression of proteins in the ventral hippocampus of rats subjected to maternal separation	2012	Daniels, W.M.U. and Marais, L. and Stein, D.J. and Russell, V.A.	Excluded	The article was excluded based on title and abstract screening as it did not meet the inclusion and exclusion criteria.
Exercise offers anxiolytic potential: A role for stress and brain noradrenergic-galaninergic mechanisms	2012	Sciolino, NR and Holmes, PV	Excluded	The article was excluded based on title and abstract screening as it did not meet the inclusion and exclusion criteria.
Exercise partly reverses the effect of maternal separation on hippocampal proteins in 6-hydroxydopamine-lesioned rat brain	2013	Dimatelis, JJ and Hendricks, S and Hsieh, J and Vlok, NM and Bugarith, K and Daniels, WMU and Russell, VA	Excluded	The article was excluded based on title and abstract screening as it did not meet the inclusion and exclusion criteria.
Exercise plays a preventive role against Alzheimer's disease.	2010	Radak Z and Hart N and Sarga L and Koltai E and Atalay M and Ohno H and Boldogh I	Excluded	The article was excluded based on title and abstract screening as it did not meet the inclusion and exclusion criteria.
Exercise preconditioning and low dose copper nanoparticles exhibits cardioprotection through targeting GSK-3β phosphorylation in ischemia/reperfusion induced myocardial infarction.	2018	Sharma AK and Kumar A and Sahu M and Sharma G and Datusalia AK and Rajput SK	Excluded	The article was excluded based on title and abstract screening as it did not meet the inclusion and exclusion criteria.
Exercise pretraining protects against cerebral ischaemia induced by heat stroke in rats	2007	Chen, YW and Chen, SH and Chou, W and Lo, YM and Hung, CH and Lin, MT	Excluded	The article was excluded based on title and abstract screening as it did not meet the inclusion and exclusion criteria.
Exercise prevents sleep deprivation-associated anxiety-like behavior in rats: Potential role of oxidative stress mechanisms	2011	Vollert, C. and Zagaar, M. and Hovatta, I. and Taneja, M. and Vu, A. and Dao, A. and Levine, A. and Alkadhi, K. and Salim, S.	Excluded	The article was excluded based on title and abstract screening as it did not meet the inclusion and exclusion criteria.
Exercise priming with transcranial direct current stimulation: a study protocol for a randomized, parallel-design, sham-controlled trial in mild cognitive impairment and Alzheimer's disease.	2021	Liu CS and Herrmann N and Song BX and Ba J and Gallagher D and Oh PI and Marzolini S and Rajji TK and Charles J and Papneja P and Rapoport MJ and Andreazza AC and Vieira D and Kiss A and Lanctôt KL	Excluded	The article was excluded based on title and abstract screening as it did not meet the inclusion and exclusion criteria.
Exercise protects against chronic restraint stress-induced oxidative stress in the cortex and hippocampus	2013	Gerecke, K.M. and Kolobova, A. and Allen, S. and Fawer, J.L.	Excluded	The article was excluded based on title and abstract screening as it did not meet the inclusion and exclusion criteria.
Exercise protects myelinated fibers of white matter in a rat model of depression	2018	Xiao, Q and Wang, FF and Luo, YM and Chen, LM and Chao, FL and Tan, CX and Gao, Y and Huang, CX and Zhang, L and Liang, X and Tang, J and Qi, YQ and Jiang, L and Zhang, Y and Zhou, CN and Tang, Y	Excluded	The article was excluded based on title and abstract screening as it did not meet the inclusion and exclusion criteria.
Exercise rapidly alters proteomes in mice following spinal cord demyelination	2021	Lozinski, B.M. and de Almeida, L.G.N. and Silva, C. and Dong, Y. and Brown, D. and Chopra, S. and Yong, V.W. and Dufour, A.	Excluded	The article was excluded based on title and abstract screening as it did not meet the inclusion and exclusion criteria.
Exercise Regulation of Cognitive Function and Neuroplasticity in the Healthy and Diseased Brain	2015	Hamilton, G.F. and Rhodes, J.S. and Bouchard C.	Excluded	The article was excluded based on title and abstract screening as it did not meet the inclusion and exclusion criteria.
Exercise renovates H2S and Nrf2-related antioxidant pathways to suppress apoptosis in the natural ageing process of male rat cortex	2021	Lin, J.-Y. and Ho, T.-J. and Tsai, B.C.-K. and Chiang, C.-Y. and Kao, H.-C. and Kuo, W.-W. and Chen, R.-J. and Viswanadha, V.P. and Huang, C.-W. and Huang, C.-Y.	Excluded	The article was excluded based on title and abstract screening as it did not meet the inclusion and exclusion criteria.
Exercise reverses the effects of early life stress on orexin cell reactivity in male but not female rats	2014	James, MH and Campbell, EJ and Walker, FR and Smith, DW and Richardson, HN and Hodgson, DM and Dayas, CV	Excluded	The article was excluded based on title and abstract screening as it did not meet the inclusion and exclusion criteria.
Exercise suppresses neuroinflammation for alleviating Alzheimer’s disease	2023	Wang, M. and Zhang, H. and Liang, J. and Huang, J. and Chen, N.	Excluded	The article was excluded based on title and abstract screening as it did not meet the inclusion and exclusion criteria.
Exercise therapy to prevent and treat Alzheimer's disease	2023	Pahlavani, HA	Excluded	The article was excluded based on title and abstract screening as it did not meet the inclusion and exclusion criteria.
Exercise training acts as a therapeutic strategy for reduction of the pathogenic phonetypes for Alzheimer's disease in an NSE/APPSw-transgenic model	2008	Um, H.S. and Kang, E.B. and Leem, Y.H. and Cho, I.H. and Yang, C.H. and Chae, K.R. and Hwang, D.Y. and Cho, J.Y.	Excluded	The article was excluded based on title and abstract screening as it did not meet the inclusion and exclusion criteria.
EXERCISE TRAINING ALTERS CARDIOVASCULAR AND HORMONAL RESPONSES TO INTRACRANIAL SELF-STIMULATION	1993	BURGESS, ML and DAVIS, JM and BORG, TK and WILSON, SP and BURGESS, WA and BUGGY, J	Excluded	The article was excluded based on title and abstract screening as it did not meet the inclusion and exclusion criteria.
Exercise training and experimental diabetes modulate heat shock protein response in brain	2010	Lappalainen, Z. and Lappalainen, J. and Oksala, N.K.J. and Laaksonen, D.E. and Khanna, S. and Sen, C.K. and Atalay, M.	Excluded	The article was excluded based on title and abstract screening as it did not meet the inclusion and exclusion criteria.
Exercise Training and Neurodegeneration in Mitochondrial Disorders: Insights From the Harlequin Mouse	2020	Fernández-de la Torre, M. and Fiuza-Luces, C. and Valenzuela, P.L. and Laine-Menéndez, S. and Arenas, J. and Martín, M.A. and Turnbull, D.M. and Lucia, A. and Morán, M.	Excluded	The article was excluded based on title and abstract screening as it did not meet the inclusion and exclusion criteria.
Exercise Training and Verbena officinalis L. Affect Pre-Clinical and Histological Parameters	2022	Rodrigues Oliveira, S.M. and Dias, E. and Girol, A.P. and Silva, H. and Pereira, M.D.L.	Excluded	The article was excluded based on title and abstract screening as it did not meet the inclusion and exclusion criteria.
Exercise training attenuates hypertension and cardiac hypertrophy by modulating neurotransmitters and cytokines in hypothalamic paraventricular nucleus.	2014	Jia LL and Kang YM and Wang FX and Li HB and Zhang Y and Yu XJ and Qi J and Suo YP and Tian ZJ and Zhu Z and Zhu GQ and Qin DN	Excluded	The article was excluded based on title and abstract screening as it did not meet the inclusion and exclusion criteria.
Exercise Training Attenuates Proinflammatory Cytokines, Oxidative Stress and Modulates Neurotransmitters in the Rostral Ventrolateral Medulla of Salt-Induced Hypertensive Rats.	2018	Li HB and Huo CJ and Su Q and Li X and Bai J and Zhu GQ and Kang YM	Excluded	The article was excluded based on title and abstract screening as it did not meet the inclusion and exclusion criteria.
Exercise training attenuates renovascular hypertension partly via RAS- ROS- glutamate pathway in the hypothalamic paraventricular nucleus.	2016	Zhang Y and Yu XJ and Chen WS and Gao HL and Liu KL and Shi XL and Fan XY and Jia LL and Cui W and Zhu GQ and Liu JJ and Kang YM	Excluded	The article was excluded based on title and abstract screening as it did not meet the inclusion and exclusion criteria.
Exercise training can induce cardiac autophagy at end-stage chronic conditions: insights from a graft-versus-host-disease mouse model.	2014	Fiuza-Luces C and Delmiro A and Soares-Miranda L and González-Murillo Á and Martínez-Palacios J and Ramírez M and Lucia A and Morán M	Excluded	The article was excluded based on title and abstract screening as it did not meet the inclusion and exclusion criteria.
Exercise training causes sympathoinhibition through antioxidant effect in the rostral ventrolateral medulla of hypertensive rats	2012	Kishi, T. and Hirooka, Y. and Katsuki, M. and Ogawa, K. and Shinohara, K. and Isegawa, K. and Sunagawa, K.	Excluded	The article was excluded based on title and abstract screening as it did not meet the inclusion and exclusion criteria.
Exercise training combined with bifidobacterium longum OLP-01 supplementation improves exercise physiological adaption and performance	2020	Huang, W.-C. and Hsu, Y.-J. and Huang, C.-C. and Liu, H.-C. and Lee, M.-C.	Excluded	The article was excluded based on title and abstract screening as it did not meet the inclusion and exclusion criteria.
Exercise training decreases DNA damage and increases DNA repair and resistance against oxidative stress of proteins in aged rat skeletal muscle	2002	Radák, Z and Naito, H and Kaneko, T and Tahara, S and Nakamoto, H and Takahashi, R and Cardozo-Pelaez, F and Goto, S	Excluded	The article was excluded based on title and abstract screening as it did not meet the inclusion and exclusion criteria.
Exercise training improves age-related changes in cerebral capillary vascularity through the upregulation of PI3K / Akt signaling	2019	Chanpakdee, C. and Viboolvorakul, S. and Patumraj, S.	Excluded	The article was excluded based on title and abstract screening as it did not meet the inclusion and exclusion criteria.
Exercise training improves cardiac autonomic control, cardiac function, and arrhythmogenesis in rats with preserved-ejection fraction heart failure	2017	Andrade, D.C. and Arce-Alvarez, A. and Toledo, C. and Díaz, H.S. and Lucero, C. and Schultz, H.D. and Marcus, N.J. and Rio, R.D.	Excluded	The article was excluded based on title and abstract screening as it did not meet the inclusion and exclusion criteria.
Exercise training improves cardiac function and attenuates arrhythmia in CPVT mice	2012	Kurtzwald-Josefson, E and Hochhauser, E and Katz, G and Porat, E and Seidman, JG and Seidman, CE and Chepurko, Y and Shainberg, A and Eldar, M and Arad, M	Excluded	The article was excluded based on title and abstract screening as it did not meet the inclusion and exclusion criteria.
Exercise Training Improves the Altered Renin-Angiotensin System in the Rostral Ventrolateral Medulla of Hypertensive Rats	2016	Ren, C.-Z. and Yang, Y.-H. and Sun, J.-C. and Wu, Z.-T. and Zhang, R.-W. and Shen, D. and Wang, Y.-K.	Excluded	The article was excluded based on title and abstract screening as it did not meet the inclusion and exclusion criteria.
Exercise training normalizes impaired NOS-dependent responses of cerebral arterioles in type 1 diabetic rats	2011	Mayhan, W.G. and Arrick, D.M. and Patel, K.P. and Sun, H.	Excluded	The article was excluded based on title and abstract screening as it did not meet the inclusion and exclusion criteria.
Exercise training prevents arterial baroreflex dysfunction in rats treated with central angiotensin II	2007	Pan, Y.-X. and Gao, L. and Wang, W.-Z. and Zheng, H. and Liu, D. and Patel, K.P. and Zucker, I.H. and Wang, W.	Excluded	The article was excluded based on title and abstract screening as it did not meet the inclusion and exclusion criteria.
Exercise training reduces brainstem oxidative stress and restores normal breathing function in heart failure	2021	Díaz-Jara, E. and Díaz, H.S. and Rios-Gallardo, A. and Ortolani, D. and Andrade, D.C. and Toledo, C. and Pereyra, K.V. and Schwarz, K. and Ramirez, G. and Ortiz, F.C. and Andía, M.E. and Del Rio, R.	Excluded	The article was excluded based on title and abstract screening as it did not meet the inclusion and exclusion criteria.
Exercise training restores oxidative stress and nitric oxide synthases in the rostral ventrolateral medulla of renovascular hypertensive rats.	2015	Sousa LE and Magalhães WG and Bezerra FS and Santos RA and Campagnole-Santos MJ and Isoldi MC and Alzamora AC	Excluded	The article was excluded based on title and abstract screening as it did not meet the inclusion and exclusion criteria.
Exercise training reverses the age-related decline in tyrosine hydroxylase expression in rat hypothalamus	1997	Tumer, N and LaRochelle, JS and Yurekli, M	Excluded	The article was excluded based on title and abstract screening as it did not meet the inclusion and exclusion criteria.
Exercise training reverses the deleterious effect of sucrose intake on insulin resistance and visceral fat mass deposition on mice	2014	Soares, J.C.M. and Folmer, V. and Puntel, G. and Da Rocha, J.B.T.	Excluded	The article was excluded based on title and abstract screening as it did not meet the inclusion and exclusion criteria.
Exercise training upregulates Nrf2 protein in the rostral ventrolateral medulla of mice with heart failure	2019	Wafi, A.M. and Yu, L. and Gao, L. and Zucker, I.H.	Excluded	The article was excluded based on title and abstract screening as it did not meet the inclusion and exclusion criteria.
Exercise-Boosted Mitochondrial Remodeling in Parkinson's Disease.	2022	Magaña JC and Deus CM and Giné-Garriga M and Montané J and Pereira SP	Excluded	The article was excluded based on title and abstract screening as it did not meet the inclusion and exclusion criteria.
Exercise-Induced Adipose Tissue Thermogenesis and Browning: How to Explain the Conflicting Findings?	2022	Zhu, Y. and Qi, Z. and Ding, S.	Excluded	The article was excluded based on title and abstract screening as it did not meet the inclusion and exclusion criteria.
Exercise-induced angiogenesis is dependent on metabolically primed ATF3/4(+) endothelial cells.	2021	Fan Z and Turiel G and Ardicoglu R and Ghobrial M and Masschelein E and Kocijan T and Zhang J and Tan G and Fitzgerald G and Gorski T and Alvarado-Diaz A and Gilardoni P and Adams CM and Ghesquière B and De Bock K	Excluded	The article was excluded based on title and abstract screening as it did not meet the inclusion and exclusion criteria.
Exercise-induced BDNF production by mononuclear cells of sedentary and physically active obese men.	2020	Elsner VR and Dorneles GP and Santos MA and da Silva IM and Romão P and Peres A	Excluded	The article was excluded based on title and abstract screening as it did not meet the inclusion and exclusion criteria.
Exercise-induced Brain-derived neurotrophic factor regulation in the brain dysfunctions	2023	Rezaee, Z. and Marandi, S.M. and Alaei, H. and Esfarjani, F.	Excluded	The article was excluded based on title and abstract screening as it did not meet the inclusion and exclusion criteria.
Exercise-Induced Neuroprotection and Recovery of Motor Function in Animal Models of Parkinson's Disease	2019	Palasz, E. and Niewiadomski, W. and Gasiorowska, A. and Wysocka, A. and Stepniewska, A. and Niewiadomska, G.	Excluded	The article was excluded based on title and abstract screening as it did not meet the inclusion and exclusion criteria.
Exercise-Induced Neuroprotection of Hippocampus in APP/PS1 Transgenic Mice via Upregulation of Mitochondrial 8-Oxoguanine DNA Glycosylase	2014	Bo, H. and Kang, W. and Jiang, N. and Wang, X. and Zhang, Y. and Ji, L.L.	Excluded	The article was excluded based on title and abstract screening as it did not meet the inclusion and exclusion criteria.
Exercise-induced oxidative-nitrosative stress is associated with impaired dynamic cerebral autoregulation and blood-brain barrier leakage.	2011	Bailey DM and Evans KA and McEneny J and Young IS and Hullin DA and James PE and Ogoh S and Ainslie PN and Lucchesi C and Rockenbauer A and Culcasi M and Pietri S	Excluded	The article was excluded based on title and abstract screening as it did not meet the inclusion and exclusion criteria.
Exercise-induced peptide EIP-22 protect myocardial from ischaemia/reperfusion injury via activating JAK2/STAT3 signalling pathway	2021	Zhang, L. and Wang, X. and Zhang, H. and Feng, M. and Ding, J. and Zhang, B. and Cheng, Z. and Qian, L.	Excluded	The article was excluded based on title and abstract screening as it did not meet the inclusion and exclusion criteria.
Exercise-induced plasticity of AMPA-type glutamate receptor subunits in the rat brain	2010	Real, CC and Ferreira, AFB and Hernandes, MS and Britto, LRG and Pires, RS	Excluded	The article was excluded based on title and abstract screening as it did not meet the inclusion and exclusion criteria.
Exercise-induced re-programming of age-related metabolic changes in microglia is accompanied by a reduction in senescent cells	2020	Mela, V and Mota, BC and Milner, M and McGinley, A and Mills, KHG and Kelly, AM and Lynch, MA	Excluded	The article was excluded based on title and abstract screening as it did not meet the inclusion and exclusion criteria.
Exercise-Intervened Endothelial Progenitor Cell Exosomes Protect N2a Cells by Improving Mitochondrial Function	2024	Chen, S. and Sigdel, S. and Sawant, H. and Bihl, J. and Wang, J.	Excluded	The article was excluded based on title and abstract screening as it did not meet the inclusion and exclusion criteria.
Exercise-linked consequences on epilepsy.	2021	Cavalcante BRR and Improta-Caria AC and Melo VH and De Sousa RAL	Excluded	The article was excluded based on title and abstract screening as it did not meet the inclusion and exclusion criteria.
Exercise-Linked Irisin Prevents Mortality and Enhances Cognition in a Mice Model of Cerebral Ischemia by Regulating Klotho Expression	2021	Jin, Z. and Zhang, Z. and Ke, J. and Wang, Y. and Wu, H.	Excluded	The article was excluded based on title and abstract screening as it did not meet the inclusion and exclusion criteria.
Exercise-mediated downregulation of MALAT1 expression and implications in primary and secondary cancer prevention	2020	Paronetto, Maria Paola and Dimauro, Ivan and Grazioli, Elisa and Palombo, Ramona and Guidotti, Flavia and Fantini, Cristina and Sgrò, Paolo and De Francesco, Dario and Di Luigi, Luigi and Capranica, Laura and Caporossi, Daniela	Excluded	The article was excluded based on title and abstract screening as it did not meet the inclusion and exclusion criteria.
Exercise-mimetic AICAR transiently benefits brain function	2015	Guerrieri, D. and van Praag, H.	Excluded	The article was excluded based on title and abstract screening as it did not meet the inclusion and exclusion criteria.
Exercise, antidepressant treatment, and BDNF mRNA expression in the aging brain	2004	Garza, AA and Ha, TG and Garcia, C and Chen, MJ and Russo-Neustadt, AA	Excluded	The article was excluded based on title and abstract screening as it did not meet the inclusion and exclusion criteria.
Exercise, diet and stress as modulators of gut microbiota: Implications for neurodegenerative diseases	2020	Gubert, C. and Kong, G. and Renoir, T. and Hannan, A.J.	Excluded	The article was excluded based on title and abstract screening as it did not meet the inclusion and exclusion criteria.
Exercise, learned helplessness, and the stress-resistant brain	2008	Greenwood, BN and Fleshner, M	Excluded	The article was excluded based on title and abstract screening as it did not meet the inclusion and exclusion criteria.
Exercise, Nrf2 and Antioxidant Signaling in Cardiac Aging.	2016	Narasimhan M and Rajasekaran NS	Excluded	The article was excluded based on title and abstract screening as it did not meet the inclusion and exclusion criteria.
Exercising the worry away: How inflammation, oxidative and nitrogen stress mediates the beneficial effect of physical activity on anxiety disorder symptoms and behaviours	2013	Moylan, S. and Eyre, H.A. and Maes, M. and Baune, B.T. and Jacka, F.N. and Berk, M.	Excluded	The article was excluded based on title and abstract screening as it did not meet the inclusion and exclusion criteria.
Exhausting exercise and tissue-specific expression of monocarboxylate transporters in rainbow trout.	2013	Omlin T and Weber JM	Excluded	The article was excluded based on title and abstract screening as it did not meet the inclusion and exclusion criteria.
Exogenous Ketone Supplements in Athletic Contexts: Past, Present, and Future.	2022	Evans M and McClure TS and Koutnik AP and Egan B	Excluded	The article was excluded based on title and abstract screening as it did not meet the inclusion and exclusion criteria.
Exogenous NADPH exerts a positive inotropic effect and enhances energy metabolism via SIRT3 in pathological cardiac hypertrophy and heart failure	2023	Qian, K. and Tang, J. and Ling, Y.-J. and Zhou, M. and Yan, X.-X. and Xie, Y. and Zhu, L.-J. and Nirmala, K. and Sun, K.-Y. and Qin, Z.-H. and Sheng, R.	Excluded	The article was excluded based on title and abstract screening as it did not meet the inclusion and exclusion criteria.
EXOGENOUS PROGESTERONE EXACERBATES RUNNING RESPONSE OF ADOLESCENT FEMALE MICE TO REPEATED FOOD RESTRICTION STRESS BY CHANGING α4-GABA<sub>A</sub> RECEPTOR ACTIVITY OF HIPPOCAMPAL PYRAMIDAL CELLS	2015	Wable, GS and Chen, YW and Rashid, S and Aoki, C	Excluded	The article was excluded based on title and abstract screening as it did not meet the inclusion and exclusion criteria.
Exosome-based crosstalk in glaucoma pathogenesis: a focus on oxidative stress and neuroinflammation	2023	Wang, L. and Wei, X.	Excluded	The article was excluded based on title and abstract screening as it did not meet the inclusion and exclusion criteria.
Experimental Evidences Supporting the Benefits of Exercise Training in Heart Failure.	2017	Ichige MHA and Pereira MG and Brum PC and Michelini LC	Excluded	The article was excluded based on title and abstract screening as it did not meet the inclusion and exclusion criteria.
Exploring the consequences of mitochondrial differences arising through hybridization of sunfish.	2014	Mathers KE and Cox JA and Wang Y and Moyes CD	Excluded	The article was excluded based on title and abstract screening as it did not meet the inclusion and exclusion criteria.
Exploring the effect of exercise training on testicular function.	2019	Matos B and Howl J and Ferreira R and Fardilha M	Excluded	The article was excluded based on title and abstract screening as it did not meet the inclusion and exclusion criteria.
Exploring the Intricate Nexus of Sarcopenia and Cognitive Impairment.	2023	Xing Y and Li X and Ma L	Excluded	The article was excluded based on title and abstract screening as it did not meet the inclusion and exclusion criteria.
Exploring the neuroprotective role of physical activity in cerebral small vessel disease	2024	Anderson, M.E. and Wind, E.J. and Robison, L.S.	Excluded	The article was excluded based on title and abstract screening as it did not meet the inclusion and exclusion criteria.
Exploring the Role of Lipid-Binding Proteins and Oxidative Stress in Neurodegenerative Disorders: A Focus on the Neuroprotective Effects of Nutraceutical Supplementation and Physical Exercise.	2022	Scarfò G and Piccarducci R and Daniele S and Franzoni F and Martini C	Excluded	The article was excluded based on title and abstract screening as it did not meet the inclusion and exclusion criteria.
Exposure to chronic stressor upsurges the excitability of serotoninergic neurons and diminishes concentrations of circulating corticosteroids in rats two weeks thereafter	2022	Dremencov, E and Grinchii, D and Hrivikova, K and Lapshin, M and Komelkova, M and Graban, J and Puhova, A and Tseilikman, O and Tseilikman, V and Jezova, D	Excluded	The article was excluded based on title and abstract screening as it did not meet the inclusion and exclusion criteria.
Exposure to novelty and forced swimming evoke stressor-dependent changes in extracellular GABA in the rat hippocampus	2007	de Groote, L and Linthorst, ACE	Excluded	The article was excluded based on title and abstract screening as it did not meet the inclusion and exclusion criteria.
Failure of ATP supply to match ATP demand: The mechanism of toxicity of the lampricide, 3-trifluoromethyl-4-nitrophenol (TFM), used to control sea lamprey (<i>Petromyzon marinus</i>) populations in the Great Lakes	2009	Birceanu, O and McClelland, GB and Wang, YXS and Wilkie, MP	Excluded	The article was excluded based on title and abstract screening as it did not meet the inclusion and exclusion criteria.
Fatty acids, antioxidants and physical activity in brain aging	2017	Freitas, H.R. and Ferreira, G.C. and Trevenzoli, I.H. and Oliveira, K.J. and Reis, R.A.M.	Excluded	The article was excluded based on title and abstract screening as it did not meet the inclusion and exclusion criteria.
Featured Article: Accelerated decline of physical strength in peroxiredoxin-3 knockout mice	2016	Zhang, Y.-G. and Wang, L. and Kaifu, T. and Li, J. and Li, X. and Li, L.	Excluded	The article was excluded based on title and abstract screening as it did not meet the inclusion and exclusion criteria.
Features of a Balanced Healthy Diet with Cardiovascular and Other Benefits	2023	Manolis, A.A. and Manolis, T.A. and Melita, H. and Manolis, A.S.	Excluded	The article was excluded based on title and abstract screening as it did not meet the inclusion and exclusion criteria.
Feeding the gut microbiome: impact on multiple sclerosis	2023	Bronzini, M. and Maglione, A. and Rosso, R. and Matta, M. and Masuzzo, F. and Rolla, S. and Clerico, M.	Excluded	The article was excluded based on title and abstract screening as it did not meet the inclusion and exclusion criteria.
Ferulic acid as a therapeutic agent in depression: Evidence from preclinical studies	2023	Dong, XY and Zhao, DX	Excluded	The article was excluded based on title and abstract screening as it did not meet the inclusion and exclusion criteria.
Fish oil and treadmill exercise have age-dependent effects on episodic memory and oxidative state of the hippocampus.	2017	Macêdo PFC and de Melo JSV and Costa LAR and Braz GRF and de Sousa SM and Lagranha CJ and Hornsby MB	Excluded	The article was excluded based on title and abstract screening as it did not meet the inclusion and exclusion criteria.
Fish oil supplementation and physical exercise program: Distinct effects on different memory tasks	2013	Rachetti, ALF and Arida, RM and Patti, CL and Zanin, KA and Fernades-Santos, L and Frussa, R and da Silva, SG and Scorza, FA and Cysneiros, RM	Excluded	The article was excluded based on title and abstract screening as it did not meet the inclusion and exclusion criteria.
Fish oil supplementation augments post-exercise immune function in young males.	2012	Gray P and Gabriel B and Thies F and Gray SR	Excluded	The article was excluded based on title and abstract screening as it did not meet the inclusion and exclusion criteria.
Flat-floored Air-lifted Platform: A New Method for Combining Behavior with Microscopy or Electrophysiology on Awake Freely Moving Rodents	2014	Kislin, M and Mugantseva, E and Molotkov, D and Kulesskaya, N and Khirug, S and Kirilkin, I and Pryazhnikov, E and Kolikova, J and Toptunov, D and Yuryev, M and Giniatullin, R and Voikar, V and Rivera, C and Rauvala, H and Khiroug, L	Excluded	The article was excluded based on title and abstract screening as it did not meet the inclusion and exclusion criteria.
Fluctuating hearing loss, episodic headache, and stroke with platelet hyperaggregability: coexistence of auditory neuropathy and cochlear hearing loss.	2006	Nobutoki T and Sasaki M and Fukumizu M and Hanaoka S and Sugai K and Anzai Y and Kaga M	Excluded	The article was excluded based on title and abstract screening as it did not meet the inclusion and exclusion criteria.
Fluoxetine and environmental enrichment similarly reverse chronic social stress-related depression- and anxiety-like behavior, but have differential effects on amygdala gene expression.	2021	Cordner ZA and Marshall-Thomas I and Boersma GJ and Lee RS and Potash JB and Tamashiro KLK	Excluded	The article was excluded based on title and abstract screening as it did not meet the inclusion and exclusion criteria.
Fluoxetine reverses the behavioral despair induced by neurogenic stress in mice: role of <i>N</i>-methyl-D-aspartate and opioid receptors	2016	Haj-Mirzaian, A and Kordjazy, N and Ostadhadi, S and Amiri, S and Haj-Mirzaian, A and Dehpour, A	Excluded	The article was excluded based on title and abstract screening as it did not meet the inclusion and exclusion criteria.
Forced treadmill exercise prevents oxidative stress and memory deficits following chronic cerebral hypoperfusion in the rat	2012	Cechetti, F. and Worm, P.V. and Elsner, V.R. and Bertoldi, K. and Sanches, E. and Ben, J. and Siqueira, I.R. and Netto, C.A.	Excluded	The article was excluded based on title and abstract screening as it did not meet the inclusion and exclusion criteria.
Forced Treadmill Exercise Prevents Spatial Memory Deficits in Aged Rats Probably Through the Activation of Na<SUP>+</SUP>, K<SUP>+</SUP>-ATPase in the Hippocampus	2017	Vanzella, C and Sanches, EF and Odorcyk, FK and Nicola, F and Kolling, J and Longoni, A and dos Santos, TM and Wyse, ATD and Netto, CA	Excluded	The article was excluded based on title and abstract screening as it did not meet the inclusion and exclusion criteria.
Forced treadmill running modifies gut microbiota with alleviations of cognitive impairment and Alzheimer?s disease pathology in 3xTg-AD mice	2023	Jin, YY and Kim, T and Kang, H	Excluded	The article was excluded based on title and abstract screening as it did not meet the inclusion and exclusion criteria.
Forced, not voluntary, exercise effectively induces neuroprotection in stroke	2008	Hayes, K and Sprague, S and Guo, M and Davis, W and Friedman, A and Kumar, A and Jimenez, DF and Ding, YC	Excluded	The article was excluded based on title and abstract screening as it did not meet the inclusion and exclusion criteria.
FoxO6 and PGC-1α form a regulatory loop in myogenic cells.	2013	Chung SY and Huang WC and Su CW and Lee KW and Chi HC and Lin CT and Chen ST and Huang KM and Tsai MS and Yu HP and Chen SL	Excluded	The article was excluded based on title and abstract screening as it did not meet the inclusion and exclusion criteria.
Freewheel running prevents learned helplessness/behavioral depression: Role of dorsal raphe serotonergic neurons	2003	Greenwood, BN and Foley, TE and Day, HEW and Campisi, J and Hammack, SH and Campeau, S and Maier, SF and Fleshner, M	Excluded	The article was excluded based on title and abstract screening as it did not meet the inclusion and exclusion criteria.
From clinic to bench: Physical therapy, exercise and Parkinson's disease	2012	Aguiar, A.S. and Prediger, R.D.S.	Excluded	The article was excluded based on title and abstract screening as it did not meet the inclusion and exclusion criteria.
From molecular biology to anti-aging cognitive-behavioral practices - The pioneering research of Walter Pierpaoli on the pineal and bone marrow foreshadows the contemporary revolution in stem cell and regenerative biology	2005	Bushell, WC	Excluded	The article was excluded based on title and abstract screening as it did not meet the inclusion and exclusion criteria.
From obesity to hippocampal neurodegeneration: Pathogenesis and non-pharmacological interventions	2020	Lee, T.H.-Y. and Yau, S.-Y.	Excluded	The article was excluded based on title and abstract screening as it did not meet the inclusion and exclusion criteria.
From the Gut to the Brain: The Role of Enteric Glial Cells and Their Involvement in the Pathogenesis of Parkinson's Disease	2024	Montalbán-Rodríguez, A and Abalo, R and López-Gómez, L	Excluded	The article was excluded based on title and abstract screening as it did not meet the inclusion and exclusion criteria.
Fuel economy in food-deprived skeletal muscle: signaling pathways and regulatory mechanisms.	2007	de Lange P and Moreno M and Silvestri E and Lombardi A and Goglia F and Lanni A	Excluded	The article was excluded based on title and abstract screening as it did not meet the inclusion and exclusion criteria.
Fueling and imaging brain activation	2012	Dienel, G.A.	Excluded	The article was excluded based on title and abstract screening as it did not meet the inclusion and exclusion criteria.
Functional evaluation techniques in mitochondrial disorders.	1998	Argov Z	Excluded	The article was excluded based on title and abstract screening as it did not meet the inclusion and exclusion criteria.
Functional impairment of skeletal muscle oxidative metabolism during knee extension exercise after bed rest.	2011	Salvadego D and Lazzer S and Marzorati M and Porcelli S and Rejc E and Simunic B and Pisot R and di Prampero PE and Grassi B	Excluded	The article was excluded based on title and abstract screening as it did not meet the inclusion and exclusion criteria.
Functionality and Neurocognition in Patients With Bipolar Disorder After a Physical-Exercise Program (FINEXT-BD Study): Protocol of a Randomized Interventionist Program.	2020	García S and Gorostegi-Anduaga I and García-Corres E and Maldonado-Martín S and MacDowell KS and Bermúdez-Ampudia C and Apodaca MJ and Pérez-Landaluce I and Tobalina-Larrea I and Leza JC and González-Pinto A	Excluded	The article was excluded based on title and abstract screening as it did not meet the inclusion and exclusion criteria.
GABAergic interneurons' feedback inhibition of dorsal raphe-projecting pyramidal neurons of the medial prefrontal cortex suppresses feeding of adolescent female mice undergoing activity-based anorexia	2022	Du, MZ and Santiago, A and Akiz, C and Aoki, C	Excluded	The article was excluded based on title and abstract screening as it did not meet the inclusion and exclusion criteria.
Garlic (<i>Allium sativum</i>) improves anxiety- and depressive-related behaviors and brain oxidative stress in diabetic rats	2020	Rahmani, G and Farajdokht, F and Mohaddes, G and Babri, S and Ebrahimi, V and Ebrahimi, H	Excluded	The article was excluded based on title and abstract screening as it did not meet the inclusion and exclusion criteria.
Garlic as an anti-fatigue agent	2007	Morihara, N and Nishihama, T and Ushijima, M and Ide, N and Takeda, H and Hayama, M	Excluded	The article was excluded based on title and abstract screening as it did not meet the inclusion and exclusion criteria.
Gender differences in nitric oxide and antioxidant response to physical stress in tissues of trained mice after hyperbaric oxygen preconditioning	2019	Kormanovski, A. and Castillo-Hernández, M.C. and Guevara-Balcázar, G. and Pérez, T. and Lara-Padilla, E.	Excluded	The article was excluded based on title and abstract screening as it did not meet the inclusion and exclusion criteria.
Gender differences in the effect of prenatal alcohol exposure on the hypothalamic-pituitary-adrenal axis response to immune signals	1996	Lee, S and Rivier, C	Excluded	The article was excluded based on title and abstract screening as it did not meet the inclusion and exclusion criteria.
Gender-specific neuroimmunoendocrine response to treadmill exercise in 3xTg-AD mice	2010	Giménez-Llort, L. and García, Y. and Buccieri, K. and Revilla, S. and Suol, C. and Cristofol, R. and Sanfeliu, C.	Excluded	The article was excluded based on title and abstract screening as it did not meet the inclusion and exclusion criteria.
Gene-environment interactions and construct validity in preclinical models of psychiatric disorders	2011	Burrows, EL and McOmish, CE and Hannan, AJ	Excluded	The article was excluded based on title and abstract screening as it did not meet the inclusion and exclusion criteria.
Genetic damage in multiple organs of acutely exercised rats	2010	Pozzi, R and Rosa, JC and Eguchi, R and do Nascimento, CMO and Oyama, LM and Aguiar, O and Chaves, MD and Ribeiro, DA	Excluded	The article was excluded based on title and abstract screening as it did not meet the inclusion and exclusion criteria.
Genome-wide analysis of aging and learning-related genes in the hippocampal dentate gyrus	2008	Burger, C and Lopez, MC and Baker, HV and Mandel, RJ and Muzyczka, N	Excluded	The article was excluded based on title and abstract screening as it did not meet the inclusion and exclusion criteria.
Ghrelin alleviates depression-like behaviour in rats subjected to high-fat diet and diurnal rhythm disturbance.	2022	Pawar GR and Agrawal YO and Nakhate KT and Patil CR and Sharma C and Ojha S and Mahajan UB and Goyal SN	Excluded	The article was excluded based on title and abstract screening as it did not meet the inclusion and exclusion criteria.
Ginkgobilobaextractprotectsearlybraininjuryaftersubarachnoid hemorrhage via inhibiting thioredoxin interacting protein/ NLRP3 signaling pathway	2020	Du, C. and Xi, C. and Wu, C. and Sha, J. and Zhang, J. and Li, C.	Excluded	The article was excluded based on title and abstract screening as it did not meet the inclusion and exclusion criteria.
Ginsenoside Rd reverses cognitive deficits by modulating BDNF-dependent CREB pathway in chronic restraint stress mice	2020	Wang, H. and Jiang, N. and Lv, J. and Huang, H. and Liu, X.	Excluded	The article was excluded based on title and abstract screening as it did not meet the inclusion and exclusion criteria.
Ginsenoside Rg3 modulates spatial memory and fear memory extinction by the HPA axis and BDNF-TrkB pathway in a rat post-traumatic stress disorder	2022	Sur, B and Lee, B	Excluded	The article was excluded based on title and abstract screening as it did not meet the inclusion and exclusion criteria.
GIT2 Acts as a Systems-Level Coordinator of Neurometabolic Activity and Pathophysiological Aging	2016	Martin, B and Chadwick, W and Janssens, J and Premont, RT and Schmalzigaug, R and Becker, KG and Lehrmann, E and Wood, WH and Zhang, YQ and Siddiqui, S and Park, SS and Cong, WN and Daimon, CM and Maudsley, S	Excluded	The article was excluded based on title and abstract screening as it did not meet the inclusion and exclusion criteria.
Glia atrophy in the hippocampus of chronic unpredictable stress-induced depression model rats is reversed by electroacupuncture treatment	2011	Liu, QO and Li, B and Zhu, HY and Wang, YQ and Yu, J and Wu, GC	Excluded	The article was excluded based on title and abstract screening as it did not meet the inclusion and exclusion criteria.
Glucose 6-P Dehydrogenase—An Antioxidant Enzyme with Regulatory Functions in Skeletal Muscle during Exercise	2022	García-Domínguez, E. and Carretero, A. and Viña-Almunia, A. and Domenech-Fernandez, J. and Olaso-Gonzalez, G. and Viña, J. and Gomez-Cabrera, M.C.	Excluded	The article was excluded based on title and abstract screening as it did not meet the inclusion and exclusion criteria.
Glucose-6-phosphate dehydrogenase deficiency and Alzheimer’s disease: Partners in crime? The hypothesis	2015	Ulusu, N. Nuray	Excluded	The article was excluded based on title and abstract screening as it did not meet the inclusion and exclusion criteria.
Glutamate and neurotrophic factors in neuronal plasticity and disease.	2008	Mattson MP	Excluded	The article was excluded based on title and abstract screening as it did not meet the inclusion and exclusion criteria.
Glutathione Peroxidase Activity Is Altered in Vascular Cognitive Impairment-No Dementia and Is a Potential Marker for Verbal Memory Performance.	2021	Ahmed M and Herrmann N and Chen JJ and Saleem M and Oh PI and Andreazza AC and Kiss A and Lanctôt KL	Excluded	The article was excluded based on title and abstract screening as it did not meet the inclusion and exclusion criteria.
Glycolytic preconditioning in astrocytes mitigates trauma-induced neurodegeneration	2021	Fonseca, R.S. and Metang, P. and Egge, N. and Liu, Y. and Zuurbier, K.R. and Sivaprakasam, K. and Shirazi, S. and Chuah, A. and Arneaud, S.L.B. and Konopka, G. and Qian, D. and Douglas, P.M.	Excluded	The article was excluded based on title and abstract screening as it did not meet the inclusion and exclusion criteria.
Glymphatic imaging and modulation of the optic nerve	2022	Kasi, A. and Liu, C. and Faiq, M. and Chan, K.	Excluded	The article was excluded based on title and abstract screening as it did not meet the inclusion and exclusion criteria.
Gnawing behavior of a mouse in a narrow cylinder: A simple system for the study of muscle activity, fatigue, and stress	2002	Ayada, K and Tadano, T and Endo, Y	Excluded	The article was excluded based on title and abstract screening as it did not meet the inclusion and exclusion criteria.
Gradually Increased Training Intensity Benefits Rehabilitation Outcome after Stroke by BDNF Upregulation and Stress Suppression	2014	Sun, J and Ke, Z and Yip, SP and Hu, XL and Zheng, XX and Tong, KY	Excluded	The article was excluded based on title and abstract screening as it did not meet the inclusion and exclusion criteria.
Grape powder prevents cognitive, behavioral, and biochemical impairments in a rat model of posttraumatic stress disorder	2015	Solanki, Naimesh and Alkadhi, Isam and Atrooz, Fatin and Patki, Gaurav and Salim, Samina	Excluded	The article was excluded based on title and abstract screening as it did not meet the inclusion and exclusion criteria.
Gut microbiota composition in patients with newly diagnosed bipolar disorder and their unaffected first-degree relatives.	2019	Coello K and Hansen TH and Sørensen N and Munkholm K and Kessing LV and Pedersen O and Vinberg M	Excluded	The article was excluded based on title and abstract screening as it did not meet the inclusion and exclusion criteria.
Gut microbiota-mitochondrial inter-talk in non-alcoholic fatty liver disease.	2022	Zhang Q and Xing W and Wang Q and Tang Z and Wang Y and Gao W	Excluded	The article was excluded based on title and abstract screening as it did not meet the inclusion and exclusion criteria.
Gut Microbiota, Nitric Oxide, and Microglia as Prerequisites for Neurodegenerative Disorders.	2017	Tse JKY	Excluded	The article was excluded based on title and abstract screening as it did not meet the inclusion and exclusion criteria.
Habitual physical activity is associated with the maintenance of neutrophil migratory dynamics in healthy older adults.	2016	Bartlett DB and Fox O and McNulty CL and Greenwood HL and Murphy L and Sapey E and Goodman M and Crabtree N and Thøgersen-Ntoumani C and Fisher JP and Wagenmakers AJ and Lord JM	Excluded	The article was excluded based on title and abstract screening as it did not meet the inclusion and exclusion criteria.
Healing hearts and minds: Can antidepressants repair the heart?	2012	Murphy, A.M.	Excluded	The article was excluded based on title and abstract screening as it did not meet the inclusion and exclusion criteria.
Health effects of carotenoids during pregnancy and lactation	2017	Zielińska, M.A. and Wesołowska, A. and Pawlus, B. and Hamułka, J.	Excluded	The article was excluded based on title and abstract screening as it did not meet the inclusion and exclusion criteria.
Health span-extending activity of human amniotic membrane-and adipose tissue-derived stem cells in F344 rats	2015	Kim, D. and Kyung, J. and Park, D. and Choi, E.-K. and Kim, K.S. and Shin, K. and Lee, H. and Shin, I.S. and Kang, S.K. and Ra, J.C. and Kim, Y.-B.	Excluded	The article was excluded based on title and abstract screening as it did not meet the inclusion and exclusion criteria.
Healthy aging: A bibliometric analysis of the literature	2019	Gu, Y.-H. and Bai, J.-B. and Chen, X.-L. and Wu, W.-W. and Liu, X.-X. and Tan, X.-D.	Excluded	The article was excluded based on title and abstract screening as it did not meet the inclusion and exclusion criteria.
Healthy brain and well-being: Sedentary lifestyle can impact cognitive ability adversely	2011	Asha Devi, S. and Manjula, K.R. and Shankaranarayana Rao, B.S.	Excluded	The article was excluded based on title and abstract screening as it did not meet the inclusion and exclusion criteria.
Healthy dietary intake moderates the effects of age on brain iron concentration and working memory performance	2021	Zachariou, V. and Bauer, C.E. and Seago, E.R. and Panayiotou, G. and Hall, E.D. and Butterfield, D.A. and Gold, B.T.	Excluded	The article was excluded based on title and abstract screening as it did not meet the inclusion and exclusion criteria.
Heat and dehydration induced oxidative damage and antioxidant defenses following incubator heat stress and a simulated heat wave in wild caught four-striped field mice <i>Rhabdomys dilectus</i>	2020	Jacobs, PJ and Oosthuizen, MK and Mitchell, C and Blount, JD and Bennett, NC	Excluded	The article was excluded based on title and abstract screening as it did not meet the inclusion and exclusion criteria.
Heat stress, even extreme, does not induce penetration of pyridostigmine into the brain of guinea pigs	1998	Lallement, G and Foquin, A and Baubichon, D and Burckhart, MF and Carpentier, P and Canini, F	Excluded	The article was excluded based on title and abstract screening as it did not meet the inclusion and exclusion criteria.
Heat treatment and protective potentials of luteolin-7-O-glucoside against cisplatin genotoxic and cytotoxic effects	2020	Maatouk, M and Abed, B and Bouhlel, I and Krifa, M and Khlifi, R and Ioannou, I and Ghedira, K and Ghedira, LC	Excluded	The article was excluded based on title and abstract screening as it did not meet the inclusion and exclusion criteria.
Heatstroke, susceptibility to heat and stress	2002	Bourdon, L and Canini, F and Buguet, A	Excluded	The article was excluded based on title and abstract screening as it did not meet the inclusion and exclusion criteria.
Heme oxygenase-1 activity as a correlate to exercise-mediated amelioration of cognitive decline and neuropathological alterations in an aging rat model of dementia	2018	Kurucz, A. and Bombicz, M. and Kiss, R. and Priksz, D. and Varga, B. and Hortobágyi, T. and Trencsényi, G. and Szabó, R. and Pósa, A. and Gesztelyi, R. and Szilvássy, Z. and Juhász, B.	Excluded	The article was excluded based on title and abstract screening as it did not meet the inclusion and exclusion criteria.
Hepatoprotective effect of blocking N-methyl-D-aspartate receptors in male albino rats exposed to acute and repeated restraint stress	2017	Amin, S.N. and El-Aidi, A.A. and Zickri, M.B. and Rashed, L.A. and Hassan, S.S.	Excluded	The article was excluded based on title and abstract screening as it did not meet the inclusion and exclusion criteria.
Herbal Therapies for Weight Gain and Metabolic Abnormalities Induced by Atypical Antipsychotics: A Review Article	2023	Naghibi, H. and Salari, R. and Yousefi, M. and Khadem-Rezaiyan, M. and Ghanbarzadeh, M.R. and Bordbar, M.R.F.	Excluded	The article was excluded based on title and abstract screening as it did not meet the inclusion and exclusion criteria.
Heterozygous mice deficient in <i>Atp1a3</i> exhibit motor deficits by chronic restraint stress	2014	Sugimoto, H and Ikeda, K and Kawakami, K	Excluded	The article was excluded based on title and abstract screening as it did not meet the inclusion and exclusion criteria.
HIF1α is necessary for exercise-induced neuroprotection while HIF2α is needed for dopaminergic neuron survival in the substantia nigra pars compacta	2015	Smeyne, M. and Sladen, P. and Jiao, Y. and Dragatsis, I. and Smeyne, R.J.	Excluded	The article was excluded based on title and abstract screening as it did not meet the inclusion and exclusion criteria.
High fat diet induces brain insulin resistance and cognitive impairment in mice	2017	Kothari, V and Luo, YW and Tornabene, T and O'Neill, AM and Greene, MW and Geetha, T and Babu, JR	Excluded	The article was excluded based on title and abstract screening as it did not meet the inclusion and exclusion criteria.
High housing density increases stress hormone- or disease-associated fecal microbiota in male Brandt's voles (<i>Lasiopodomys brandtii</i>)	2020	Liu, J and Huang, SL and Li, GL and Zhao, JD and Lu, W and Zhang, ZB	Excluded	The article was excluded based on title and abstract screening as it did not meet the inclusion and exclusion criteria.
High Intensity Interval Training Ameliorates Mitochondrial Dysfunction in the Left Ventricle of Mice with Type 2 Diabetes.	2019	Bækkerud FH and Salerno S and Ceriotti P and Morland C and Storm-Mathisen J and Bergersen LH and Høydal MA and Catalucci D and Stølen TO	Excluded	The article was excluded based on title and abstract screening as it did not meet the inclusion and exclusion criteria.
High intensity interval training modulates hippocampal oxidative stress, BDNF and inflammatory mediators in rats	2018	Freitas, D.A. and Rocha-Vieira, E. and Soares, B.A. and Nonato, L.F. and Fonseca, S.R. and Martins, J.B. and Mendonça, V.A. and Lacerda, A.C. and Massensini, A.R. and Poortamns, J.R. and Meeusen, R. and Leite, H.R.	Excluded	The article was excluded based on title and abstract screening as it did not meet the inclusion and exclusion criteria.
High intensity interval training protects from Post Traumatic Stress Disorder induced cognitive impairment	2021	Koyuncuoğlu, Türkan and Sevim, Hacer and Çetrez, Nurşen and Meral, Zeynep and Gönenç, Berfin and Kuntsal Dertsiz, Ekin and Akakın, Dilek and Yüksel, Meral and Kasımay Çakır, Özgür	Excluded	The article was excluded based on title and abstract screening as it did not meet the inclusion and exclusion criteria.
High Protein Diet Induces Oxidative Stress in Rat Cerebral Cortex and Hypothalamus	2019	Zebrowska, E and Maciejczyk, M and Zendzian-Piotrowska, M and Zalewska, A and Chabowski, A	Excluded	The article was excluded based on title and abstract screening as it did not meet the inclusion and exclusion criteria.
High-density lipoprotein (Hdl) cholesterol– more complicated than we think?	2018	Nessler, K. and Windak, A. and Grzybczak, R. and Nessler, M.B. and Siniarski, A. and Gajos, G.	Excluded	The article was excluded based on title and abstract screening as it did not meet the inclusion and exclusion criteria.
High-Intense Interval Training Prevents Cognitive Impairment and Increases the Expression of Muscle Genes FNDC5 and PPARGC1A in a Rat Model of Alzheimer's Disease	2022	Godinho, WDN and Vasconcelos, FSL and Pinto, DV and Alves, JO and Nascimento, TD and de Aguiar, ID and Almeida, GNS and Ceccatto, VM and Soares, PM	Excluded	The article was excluded based on title and abstract screening as it did not meet the inclusion and exclusion criteria.
High-intensity Exercise Modifies the Effects of Stanozolol on Brain Oxidative Stress in Rats	2015	Camiletti-Moirón, D. and Aparicio, V.A. and Nebot, E. and Medina, G. and Martínez, R. and Kapravelou, G. and Andrade, A. and Porres, J.M. and López-Jurado, M. and Aranda, P.	Excluded	The article was excluded based on title and abstract screening as it did not meet the inclusion and exclusion criteria.
High-intensity interval training improves long-term memory and increases hippocampal antioxidant activity and BDNF levels in ovariectomized Wistar rats	2023	Rocha-Gomes, A. and Alvarenga e Castro, T.P. and Almeida, P.R. and Balsamão Paes Leme, P.S. and da Silva, A.A. and Riul, T.R. and Bastos, C.P. and Leite, H.R.	Excluded	The article was excluded based on title and abstract screening as it did not meet the inclusion and exclusion criteria.
High-intensity physical exercise disrupts implicit memory in mice: Involvement of the striatal glutathione antioxidant system and intracellular signaling	2010	Aguiar, A.S. and Boemer, G. and Rial, D. and Cordova, F.M. and Mancini, G. and Walz, R. and de Bem, A.F. and Latini, A. and Leal, R.B. and Pinho, R.A. and Prediger, R.D.S.	Excluded	The article was excluded based on title and abstract screening as it did not meet the inclusion and exclusion criteria.
High-protein diet induces oxidative stress in rat brain: Protective action of high-intensity exercise against lipid peroxidation	2015	Camiletti-Móiron, D. and Arianna Aparicio, V. and Nebot, E. and Medina, G. and Martínez, R. and Kapravelou, G. and Andrade, A. and Porres, J.M. and López-Jurado, M. and Aranda, P.	Excluded	The article was excluded based on title and abstract screening as it did not meet the inclusion and exclusion criteria.
Higher untrained fitness exerts a neuroprotection in Independence to caloric restriction or exercise in high-fat diet-induced obesity	2023	Pantiya, P. and Thonusin, C. and Chunchai, T. and Ongnok, B. and Nawara, W. and Arunsak, B. and Chattipakorn, N. and Chattipakorn, S.C.	Excluded	The article was excluded based on title and abstract screening as it did not meet the inclusion and exclusion criteria.
Hippocampal amino-3-hydroxy-5-methyl-4-isoxazolepropionic acid GluA1 (AMPA GluA1) receptor subunit involves in learning and memory improvement following treatment with <i>Centella asiatica</i> extract in adolescent rats	2018	Yeo, NABMY and Muthuraju, S and Wong, JH and Mohammed, FR and Senik, MH and Zhang, JL and Yusof, SR and Jaafar, H and Adenan, MI and Mohamad, H and Muhammad, TST and Abdullah, JM	Excluded	The article was excluded based on title and abstract screening as it did not meet the inclusion and exclusion criteria.
Hippocampal gene expression patterns underlying the enhancement of memory by running in aged mice	2010	Stranahan, A.M. and Lee, K. and Becker, K.G. and Zhang, Y. and Maudsley, S. and Martin, B. and Cutler, R.G. and Mattson, M.P.	Excluded	The article was excluded based on title and abstract screening as it did not meet the inclusion and exclusion criteria.
Hippocampal increase of 5-hmC in the glucocorticoid receptor gene following acute stress	2015	Li, S. and Papale, L.A. and Kintner, D.B. and Sabat, G. and Barrett-Wilt, G.A. and Cengiz, P. and Alisch, R.S.	Excluded	The article was excluded based on title and abstract screening as it did not meet the inclusion and exclusion criteria.
Hippocampal mossy fiber sprouting induced by forced and voluntary physical exercise	2010	Toscano-Silva, M and da Silva, SG and Scorza, FA and Bonvent, JJ and Cavalheiro, EA and Arida, RM	Excluded	The article was excluded based on title and abstract screening as it did not meet the inclusion and exclusion criteria.
Hippocampal Neurogenesis and Dendritic Plasticity Support Running-Improved Spatial Learning and Depression-Like Behaviour in Stressed Rats	2011	Yau, SY and Lau, BWM and Tong, JB and Wong, R and Ching, YP and Qiu, G and Tang, SW and Lee, TMC and So, KF	Excluded	The article was excluded based on title and abstract screening as it did not meet the inclusion and exclusion criteria.
Hippocampal Neurogenesis Levels Predict WATERMAZE Search Strategies in the Aging Brain	2013	Gil-Mohapel, J and Brocardo, PS and Choquette, W and Gothard, R and Simpson, JM and Christie, BR	Excluded	The article was excluded based on title and abstract screening as it did not meet the inclusion and exclusion criteria.
Hippocampal Oxidative Stress Induced by Radiofrequency Electromagnetic Radiation and the Neuroprotective Effects of Aerobic Exercise in Rats: A Randomized Control Trial	2021	Mojez, M.R. and Gaeini, A.A. and Choobineh, S. and Sheykhlouvand, M.	Excluded	The article was excluded based on title and abstract screening as it did not meet the inclusion and exclusion criteria.
Hippocampal UCP2 is essential for cognition and resistance to anxiety but not required for the benefits of exercise	2014	Wang, D. and Zhai, X. and Chen, P. and Yang, M. and Zhao, J. and Dong, J. and Liu, H.	Excluded	The article was excluded based on title and abstract screening as it did not meet the inclusion and exclusion criteria.
Hormesis and exercise: How the cell copes with oxidative stress	2008	Ji, L.L. and Radak, Z. and Goto, S.	Excluded	The article was excluded based on title and abstract screening as it did not meet the inclusion and exclusion criteria.
Hormonal and Neurological Aspects of Dog Walking for Dog Owners and Pet Dogs	2021	Akiyama, J and Ohta, M	Excluded	The article was excluded based on title and abstract screening as it did not meet the inclusion and exclusion criteria.
Hormonal and psychological influences on performance anxiety in adolescent female volleyball players: a multi-approach study	2024	Rossi, C and Amato, A and Alesi, M and Alioto, A and Schiera, G and Drid, P and Messina, G and Pagliaro, A and Di Liegro, I and Proia, P	Excluded	The article was excluded based on title and abstract screening as it did not meet the inclusion and exclusion criteria.
Hormone-brain-aging relationships, broadly reactive with imidazole-containing dipeptides: Targeting of telomere attrition as an aging biomarker and dynamic telomerase activity flirting	2015	Babizhayev, M.A. and Vishnyakova, K.S. and Yegorov, Y.E.	Excluded	The article was excluded based on title and abstract screening as it did not meet the inclusion and exclusion criteria.
Hotspot and Frontier Analysis of Exercise Training Therapy for Heart Failure Complicated With Depression Based on Web of Science Database and Big Data Analysis.	2021	Wang Y and Jia Y and Li M and Jiao S and Zhao H	Excluded	The article was excluded based on title and abstract screening as it did not meet the inclusion and exclusion criteria.
Housing conditions and sacrifice protocol affect neural activity and vocal behavior in a songbird species, the zebra finch (<i>Taeniopygia guttata</i>)	2015	Elie, JE and Soula, HA and Trouvé, C and Mathevon, N and Vignal, C	Excluded	The article was excluded based on title and abstract screening as it did not meet the inclusion and exclusion criteria.
HOUSING ENVIRONMENT MODULATES PHYSIOLOGICAL AND BEHAVIORAL RESPONSES TO ANXIOGENIC STIMULI IN TRAIT ANXIETY MALE RATS	2014	Ravenelle, R and Santolucito, HB and Byrnes, EM and Byrnes, JJ and Donaldson, ST	Excluded	The article was excluded based on title and abstract screening as it did not meet the inclusion and exclusion criteria.
Housing quality and behavior affect brain health and anxiety in healthy Japanese adults	2021	Pineda, JCD and Kokubun, K and Ikaga, T and Yamakawa, Y	Excluded	The article was excluded based on title and abstract screening as it did not meet the inclusion and exclusion criteria.
How the enriched get richer? Experience-dependent modulation of microRNAs and the therapeutic effects of environmental enrichment	2020	Kuznetsova, M and Wilson, C and Hannan, AJ and Renoir, T	Excluded	The article was excluded based on title and abstract screening as it did not meet the inclusion and exclusion criteria.
Hydrogen sulfide alleviates anxiety, motor, and cognitive dysfunctions in rats with maternal hyperhomocysteinemia via mitigation of oxidative stress	2020	Yakovleva, O. and Bogatova, K. and Mukhtarova, R. and Yakovlev, A. and Shakhmatova, V. and Gerasimova, E. and Ziyatdinova, G. and Hermann, A. and Sitdikova, G.	Excluded	The article was excluded based on title and abstract screening as it did not meet the inclusion and exclusion criteria.
Hydrogen Sulfide Attenuates Renin Angiotensin and Aldosterone Pathological Signaling to Preserve Kidney Function and Improve Exercise Tolerance in Heart Failure	2018	Li, Z. and Organ, C.L. and Kang, J. and Polhemus, D.J. and Trivedi, R.K. and Sharp, T.E. and Jenkins, J.S. and Tao, Y.-X. and Xian, M. and Lefer, D.J.	Excluded	The article was excluded based on title and abstract screening as it did not meet the inclusion and exclusion criteria.
Hydrogen sulfide enhances adult neurogenesis in a mouse model of Parkinson's disease	2021	Wang, M. and Tang, J.-J. and Wang, L.-X. and Yu, J. and Zhang, L. and Qiao, C.	Excluded	The article was excluded based on title and abstract screening as it did not meet the inclusion and exclusion criteria.
Hydroxytyrosol, the major phenolic compound of olive oil, as an acute therapeutic strategy after ischemic stroke	2019	Calahorra, J. and Shenk, J. and Wielenga, V.H. and Verweij, V. and Geenen, B. and Dederen, P.J. and Peinado, M.Á. and Siles, E. and Wiesmann, M. and Kiliaan, A.J.	Excluded	The article was excluded based on title and abstract screening as it did not meet the inclusion and exclusion criteria.
Hyperbaric oxygen as an adjuvant for athletes	2005	Ishii, Y. and Deie, M. and Adachi, N. and Yasunaga, Y. and Sharman, P. and Miyanaga, Y. and Ochi, M.	Excluded	The article was excluded based on title and abstract screening as it did not meet the inclusion and exclusion criteria.
Hyperbaric Oxygen Therapy and Vascular Complications in Diabetes Mellitus	2020	Resanović, I. and Zarić, B. and Radovanović, J. and Sudar-Milovanović, E. and Gluvić, Z. and Jevremović, D. and Isenović, E.R.	Excluded	The article was excluded based on title and abstract screening as it did not meet the inclusion and exclusion criteria.
Hyperresponsiveness of hypothalamic-pituitary-adrenal axis to combined dexamethasone/corticotropin-releasing hormone challenge in female borderline personality disorder subjects with a history of sustained childhood abuse	2002	Rinne, T and de Kloet, ER and Wouters, L and Goekoop, JG and DeRijk, RH and van den Brink, W	Excluded	The article was excluded based on title and abstract screening as it did not meet the inclusion and exclusion criteria.
Hypertension and the metabolic syndrome:: Closely related central origin?	2000	Björntorp, P and Holm, G and Rosmond, R and Folkow, B	Excluded	The article was excluded based on title and abstract screening as it did not meet the inclusion and exclusion criteria.
Hyperthermia increases interleukin-6 in mouse skeletal muscle	2012	Welc, SS and Phillips, NA and Oca-Cossio, J and Wallet, SM and Chen, DL and Clanton, TL	Excluded	The article was excluded based on title and abstract screening as it did not meet the inclusion and exclusion criteria.
Hypomagnetic Field Alters Circadian Rhythm and Increases Algesia in Adult Male Mice	2015	Mo, WC and Fu, JP and Ding, HM and Liu, Y and Hua, Q and He, RQ	Excluded	The article was excluded based on title and abstract screening as it did not meet the inclusion and exclusion criteria.
Hypothalamic <i>Crh</i>/<i>Avp</i>, Plasmatic Glucose and Lactate Remain Unchanged During Habituation to Forced Exercise	2020	Toval, A and Vicente-Conesa, F and Martínez-Ortega, P and Kutsenko, Y and Morales-Delgado, N and Garrigos, D and Alonso, A and Do Couto, BR and Popovic, M and Ferran, JL	Excluded	The article was excluded based on title and abstract screening as it did not meet the inclusion and exclusion criteria.
Hypothalamic mechanisms coordinating cardiorespiratory function during exercise and defensive behaviour	2008	Dampney, RAL and Horiuchi, J and McDowall, LM	Excluded	The article was excluded based on title and abstract screening as it did not meet the inclusion and exclusion criteria.
Hypothalamic-Pituitary-Adrenocortical Dysfunction in Elderly, Male Marathon Runners: Feedback Sensitivity, Stress Response, and Effects on Verbal Memory	2017	Deuschle, M and Gotthardt, U and Schweiger, U and Dettling, M and Holsboer, F and Heuser, I	Excluded	The article was excluded based on title and abstract screening as it did not meet the inclusion and exclusion criteria.
Hypoxia compounds exercise-induced free radical formation in humans; partitioning contributions from the cerebral and femoral circulation	2018	Bailey, Damian M. and Rasmussen, Peter and Evans, Kevin A. and Bohm, Aske M. and Zaar, Morten and Nielsen, Henning B. and Brassard, Patrice and Nordsborg, Nikolai B. and Homann, Pernille H. and Raven, Peter B. and McEneny, Jane and Young, Ian S. and McCord, Joe M. and Secher, Niels H.	Excluded	The article was excluded based on title and abstract screening as it did not meet the inclusion and exclusion criteria.
Hypoxic exercise training reduces senescent T-lymphocyte subsets in blood.	2011	Wang JS and Chen WL and Weng TP	Excluded	The article was excluded based on title and abstract screening as it did not meet the inclusion and exclusion criteria.
Ibuprofen intake increases exercise time to exhaustion: A possible role for preventing exercise-induced fatigue	2016	Lima, F.D. and Stamm, D.N. and Della Pace, I.D. and Ribeiro, L.R. and Rambo, L.M. and Bresciani, G. and Ferreira, J. and Rossato, M.F. and Silva, M.A. and Pereira, M.E. and Ineu, R.P. and Santos, A.R. and Bobinski, F. and Fighera, M.R. and Royes, L.F.F.	Excluded	The article was excluded based on title and abstract screening as it did not meet the inclusion and exclusion criteria.
Idazoxan and efaroxan potentiate the endurance performances and the antioxidant activity of ephedrine in rats	2021	Rusu-Zota, G. and Burlui, A. and Rezus, E. and Paduraru, L. and Sorodoc, V.	Excluded	The article was excluded based on title and abstract screening as it did not meet the inclusion and exclusion criteria.
Identification and management of cognitive decline in companion animals and the comparisons with Alzheimer disease: A review	2013	Cory, J	Excluded	The article was excluded based on title and abstract screening as it did not meet the inclusion and exclusion criteria.
Identification of a novel dehydroergosterol enhancing microglial anti-inflammatory activity in a dairy product fermented with Penicillium candidum.	2015	Ano Y and Kutsukake T and Hoshi A and Yoshida A and Nakayama H	Excluded	The article was excluded based on title and abstract screening as it did not meet the inclusion and exclusion criteria.
Identification of metabolomic changes before and after exercise regimen in stress induced rats	2017	Sowndarya, R and Doss, VA	Excluded	The article was excluded based on title and abstract screening as it did not meet the inclusion and exclusion criteria.
Identification of the redox-stress signaling threshold (RST): Increased RST helps to delay aging in C. elegans.	2022	Meng J and Lv Z and Wang Y and Chen C	Excluded	The article was excluded based on title and abstract screening as it did not meet the inclusion and exclusion criteria.
Immune and inflammation responses to a 3-day period of intensified running versus cycling.	2014	Nieman DC and Luo B and Dréau D and Henson DA and Shanely RA and Dew D and Meaney MP	Excluded	The article was excluded based on title and abstract screening as it did not meet the inclusion and exclusion criteria.
Immune cell inflammatory cytokine responses differ between central and systemic compartments in response to acute exercise in mice	2012	Pervaiz, N. and Hoffman-Goetz, L.	Excluded	The article was excluded based on title and abstract screening as it did not meet the inclusion and exclusion criteria.
Immune senescence and brain aging: can rejuvenation of immunity reverse memory loss?	2009	Ron-Harel, N. and Schwartz, M.	Excluded	The article was excluded based on title and abstract screening as it did not meet the inclusion and exclusion criteria.
Immune-regulating effects of exercise on cigarette smoke-induced inflammation.	2018	Madani A and Alack K and Richter MJ and Krüger K	Excluded	The article was excluded based on title and abstract screening as it did not meet the inclusion and exclusion criteria.
Immune-toxicity effects of scorpion venom on the hypothalamic pituitary adrenal axis during rest and activity phases in a rodent model	2020	Daachi, F. and Adi-Bessalem, S. and Megdad-Lamraoui, A. and Laraba-Djebari, F.	Excluded	The article was excluded based on title and abstract screening as it did not meet the inclusion and exclusion criteria.
Impact of adult growth hormone deficiency on metabolic profile and cardiovascular risk [Review].	2015	Giovannini L and Tirabassi G and Muscogiuri G and Di Somma C and Colao A and Balercia G	Excluded	The article was excluded based on title and abstract screening as it did not meet the inclusion and exclusion criteria.
Impact of aerobic exercise on cognitive impairment and oxidative stress markers in methamphetamine-dependent patients.	2018	Zhang K and Zhang Q and Jiang H and Du J and Zhou C and Yu S and Hashimoto K and Zhao M	Excluded	The article was excluded based on title and abstract screening as it did not meet the inclusion and exclusion criteria.
Impact of aerobic exercise, sex, and metabolic syndrome on markers of oxidative stress: results from the Brain in Motion study.	2020	Rytz CL and Pialoux V and Mura M and Martin A and Hogan DB and Hill MD and Poulin MJ	Excluded	The article was excluded based on title and abstract screening as it did not meet the inclusion and exclusion criteria.
Impact of Exercise and Vitamin B<sub>1</sub> Intake on Hippocampal Brain-Derived Neurotrophic Factor and Spatial Memory Performance in a Rat Model of Stress	2015	Dief, AE and Samy, DM and Dowedar, FI	Excluded	The article was excluded based on title and abstract screening as it did not meet the inclusion and exclusion criteria.
Impact of exercise on mitochondrial transcription factor expression and damage in the striatum of a chronic mouse model of Parkinson's disease.	2011	Patki G and Lau YS	Excluded	The article was excluded based on title and abstract screening as it did not meet the inclusion and exclusion criteria.
Impact of exercise training on preeclampsia: Potential preventive mechanisms	2012	Genest, D.S. and Falcao, S. and Gutkowska, J. and Lavoie, J.L.	Excluded	The article was excluded based on title and abstract screening as it did not meet the inclusion and exclusion criteria.
Impact of ketone salt containing supplement on cardiorespiratory and oxidative stress response in firefighters exercising in personal protective equipment	2019	McAllister, M.J. and Holland, A.M. and Chander, H. and Waldman, H.S. and Smith, J.W. and Basham, S.A.	Excluded	The article was excluded based on title and abstract screening as it did not meet the inclusion and exclusion criteria.
Impact of monomeric and aggregated wild-type and A30P/A53T double-mutant α-synuclein on antioxidant mechanism and glutamate metabolic profile of cultured astrocytes	2022	Raj, A and Kaushal, A and Datta, I	Excluded	The article was excluded based on title and abstract screening as it did not meet the inclusion and exclusion criteria.
Impact of physical activity on brain oxidative metabolism and intrinsic capacities in young swiss mice fed a high fat diet	2023	Viguier, C. and Bullich, S. and Botella, M. and Fasseu, L. and Alfonso, A. and Rekik, K. and Gauzin, S. and Guiard, B.P. and Davezac, N.	Excluded	The article was excluded based on title and abstract screening as it did not meet the inclusion and exclusion criteria.
Impact of Stress on Epilepsy: Focus on Neuroinflammation-A Mini Review	2021	Espinosa-Garcia, C and Zeleke, H and Rojas, A	Excluded	The article was excluded based on title and abstract screening as it did not meet the inclusion and exclusion criteria.
Impact of swimming exercise on inflammation in medullary areas of sympathetic outflow control in spontaneously hypertensive rats.	2018	Maglione AV and Taranto P and Hamermesz B and Souza JS and Cafarchio EM and Ogihara CA and Maciel RMB and Giannocco G and Sato MA	Excluded	The article was excluded based on title and abstract screening as it did not meet the inclusion and exclusion criteria.
Impact of the main cardiovascular risk factors on plasma extracellular vesicles and their influence on the heart’s vulnerability to ischemia-reperfusion injury	2021	Majka, M. and Kleibert, M. and Wojciechowska, M.	Excluded	The article was excluded based on title and abstract screening as it did not meet the inclusion and exclusion criteria.
Impact of treadmill running and sex on hippocampal neurogenesis in the mouse model of amyotrophic lateral sclerosis.	2012	Ma X and Hamadeh MJ and Christie BR and Foster JA and Tarnopolsky MA	Excluded	The article was excluded based on title and abstract screening as it did not meet the inclusion and exclusion criteria.
Impact of two different types of exercise training on AMPH addiction: Role of hippocampal neurotrophins	2022	Segat, HJ and Martini, F and Roversi, K and Rosa, SG and Muller, SG and Rossato, DR and Nogueira, CW and Burger, ME	Excluded	The article was excluded based on title and abstract screening as it did not meet the inclusion and exclusion criteria.
Impaired adaptive cellular responses to oxidative stress and the pathogenesis of Alzheimer's disease	2011	Texel, S.J. and Mattson, M.P.	Excluded	The article was excluded based on title and abstract screening as it did not meet the inclusion and exclusion criteria.
Impaired exercise capacity, but unaltered mitochondrial respiration in skeletal or cardiac muscle of mice lacking cellular prion protein	2005	Nico, P.B.C. and Lobão-Soares, B. and Landemberger, M.C. and Marques Jr., W. and Tasca, C.I. and De Mello, C.F. and Walz, R. and Carlotti Jr., C.G. and Brentani, R.R. and Sakamoto, A.C. and Bianchin, M.M.	Excluded	The article was excluded based on title and abstract screening as it did not meet the inclusion and exclusion criteria.
Impaired mitochondrial complex I function as a candidate driver in the biological stress response and a concomitant stress-induced brain metabolic reprogramming in male mice	2020	Emmerzaal, TL and Preston, G and Geenen, B and Verweij, V and Wiesmann, M and Vasileiou, E and Grüter, F and de Groot, C and Schoorl, J and de Veer, R and Roelofs, M and Arts, M and Hendriksen, Y and Klimars, E and Donti, TR and Graham, BH and Morava, E and Rodenburg, RJ and Kozicz, T	Excluded	The article was excluded based on title and abstract screening as it did not meet the inclusion and exclusion criteria.
Impaired thermoregulation in spontaneously hypertensive rats during physical exercise is related to reduced hypothalamic neuronal activation	2020	Drummond, LR and Campos, HO and Lima, PMD and Fonseca, CG and Kunstetter, AC and Rodrigues, QT and Szawka, RE and Natali, AJ and Prímola-Gomes, TN and Wanner, SP and Coimbra, CC	Excluded	The article was excluded based on title and abstract screening as it did not meet the inclusion and exclusion criteria.
Implication of Hippocampal Neurogenesis in Autism Spectrum Disorder: Pathogenesis and Therapeutic Implications	2023	Liu, C. and Liu, J. and Gong, H. and Liu, T. and Li, X. and Fan, X.	Excluded	The article was excluded based on title and abstract screening as it did not meet the inclusion and exclusion criteria.
Implication of the nutritional and nonnutritional factors in the context of preservation of cognitive performance in patients with dementia/depression and Alzheimer disease	2013	Aliev, G. and Ashraf, G.M. and Kaminsky, Y.G. and Sheikh, I.A. and Sudakov, S.K. and Yakhno, N.N. and Benberin, V.V. and Bachurin, S.O.	Excluded	The article was excluded based on title and abstract screening as it did not meet the inclusion and exclusion criteria.
Implications of Altered Ketone Metabolism and Therapeutic Ketosis in Heart Failure	2020	Selvaraj, S. and Kelly, D.P. and Margulies, K.B.	Excluded	The article was excluded based on title and abstract screening as it did not meet the inclusion and exclusion criteria.
Implications of oxidative damage to proteins and DNA in aging and its intervention by caloric restriction and exercise	2013	Goto, S. and Radak, Z.	Excluded	The article was excluded based on title and abstract screening as it did not meet the inclusion and exclusion criteria.
Implications of Physical Exercise on Episodic Memory and Anxiety: The Role of the Serotonergic System	2023	Illesca-Matus, R and Ardiles, NM and Munoz, F and Moya, PR	Excluded	The article was excluded based on title and abstract screening as it did not meet the inclusion and exclusion criteria.
Importance of Bmal1 in Alzheimer's disease and associated aging-related diseases: Mechanisms and interventions.	2022	Fan R and Peng X and Xie L and Dong K and Ma D and Xu W and Shi X and Zhang S and Chen J and Yu X and Yang Y	Excluded	The article was excluded based on title and abstract screening as it did not meet the inclusion and exclusion criteria.
Improved brain and muscle mitochondrial respiration with CoQ. An in vivo study by 31P-MR spectroscopy in patients with mitochondrial cytopathies.	1999	Barbiroli B and Iotti S and Lodi R	Excluded	The article was excluded based on title and abstract screening as it did not meet the inclusion and exclusion criteria.
In the rush for green gold: Can green tea delay age-progressive brain neurodegeneration?	2012	Mandel, S.A. and Youdim, M.B.H.	Excluded	The article was excluded based on title and abstract screening as it did not meet the inclusion and exclusion criteria.
In vivo antioxidant status: A putative target of antidepressant action	2009	Zafir, A. and Ara, A. and Banu, N.	Excluded	The article was excluded based on title and abstract screening as it did not meet the inclusion and exclusion criteria.
In vivo magnetic resonance spectroscopy in chronic fatigue syndrome	2004	Chaudhuri, A and Behan, P.O	Excluded	The article was excluded based on title and abstract screening as it did not meet the inclusion and exclusion criteria.
Increase in Blood-Brain Barrier Permeability, Oxidative Stress, and Activated Microglia in a Rat Model of Blast-Induced Traumatic Brain Injury	2010	Readnower, RD and Chavko, M and Adeeb, S and Conroy, MD and Pauly, JR and McCarron, RM and Sullivan, PG	Excluded	The article was excluded based on title and abstract screening as it did not meet the inclusion and exclusion criteria.
INCREASED BLOOD-BRAIN-BARRIER PERMEABILITY FOLLOWING ACUTE SHORT-TERM SWIMMING EXERCISE IN CONSCIOUS NORMOTENSIVE YOUNG-RATS	1991	SHARMA, HS and CERVOSNAVARRO, J and DEY, PK	Excluded	The article was excluded based on title and abstract screening as it did not meet the inclusion and exclusion criteria.
Increased capillaries in mitochondrial myopathy: implications for the regulation of oxygen delivery.	2012	Taivassalo T and Ayyad K and Haller RG	Excluded	The article was excluded based on title and abstract screening as it did not meet the inclusion and exclusion criteria.
Increased depression-related behavior during the postpartum period in inbred BALB/c and C57BL/6 strains	2019	Shoji, H and Miyakawa, T	Excluded	The article was excluded based on title and abstract screening as it did not meet the inclusion and exclusion criteria.
INCREASED GENE EXPRESSION OF SELECTED VESICULAR AND GLIAL GLUTAMATE TRANSPORTERS IN THE FRONTAL CORTEX IN RATS EXPOSED TO VOLUNTARY WHEEL RUNNING	2017	Graban, J and Hlavacova, N and Jezova, D	Excluded	The article was excluded based on title and abstract screening as it did not meet the inclusion and exclusion criteria.
Increased Nerve Growth Factor Serum Levels in Top Athletes	2013	Bonini, M and Fioretti, D and Sargentini, V and Del Giacco, S and Rinaldi, M and Tranquilli, C and Bonini, S	Excluded	The article was excluded based on title and abstract screening as it did not meet the inclusion and exclusion criteria.
Increased nuclear factor-κB and loss of p53 are key mechanisms in Myalgic Encephalomyelitis/chronic fatigue syndrome (ME/CFS)	2012	Morris, Gerwyn and Maes, Michael	Excluded	The article was excluded based on title and abstract screening as it did not meet the inclusion and exclusion criteria.
Increased oxidative stress is associated with the development of organophosphate-induced delayed neuropathy	2012	Masoud, A. and Sandhir, R.	Excluded	The article was excluded based on title and abstract screening as it did not meet the inclusion and exclusion criteria.
Increasing energy expenditure through exercise and low ambient temperature offers oxidative protection to the hypothalamus after high-fat feeding to mice.	2022	Jaroslawska J and Gospodarska E and Korytko A	Excluded	The article was excluded based on title and abstract screening as it did not meet the inclusion and exclusion criteria.
Individual variation in the (patho)physiology of energy balance	2011	Boersma, GJ and Benthem, L and van Dijk, G and Scheurink, AJW	Excluded	The article was excluded based on title and abstract screening as it did not meet the inclusion and exclusion criteria.
Induction of brain Nrf2-HO-1 pathway and antinociception after different physical training paradigms in mice.	2018	Tutakhail A and Nazary QA and Lebsir D and Kerdine-Romer S and Coudore F	Excluded	The article was excluded based on title and abstract screening as it did not meet the inclusion and exclusion criteria.
Induction of distinct neuroinflammatory markers and gut dysbiosis by differential pyridostigmine bromide dosing in a chronic mouse model of GWI showing persistent exercise fatigue and cognitive impairment	2022	Kozlova, EV and Carabelli, B and Bishay, AE and Liu, R and Denys, ME and Macbeth, JC and Piamthai, V and Crawford, MS and McCole, DF and Zur Nieden, NI and Hsiao, A and Curras-Collazo, MC	Excluded	The article was excluded based on title and abstract screening as it did not meet the inclusion and exclusion criteria.
Induction of oxidative stress by restraint stress and corticosterone treatments in rats	2009	Zafir, A. and Banu, N.	Excluded	The article was excluded based on title and abstract screening as it did not meet the inclusion and exclusion criteria.
Inflammation and mitochondrial dysfunction in affective disorders-novel understandings, novel treatments?	2023	Skokou, M. and Oikonomakis, V. and Andreopoulou, O. and Kypreos, K. and Gourzis, P. and Halaris, A.	Excluded	The article was excluded based on title and abstract screening as it did not meet the inclusion and exclusion criteria.
Inflammation and post-traumatic stress disorder	2019	Hori, H and Kim, Y	Excluded	The article was excluded based on title and abstract screening as it did not meet the inclusion and exclusion criteria.
Inflammation increases the development of depression behaviors in male rats after spinal cord injury	2021	Brakel, K and Aceves, M and Garza, A and Yoo, C and Escobedo, G and Panchani, N and Shapiro, L and Hook, M	Excluded	The article was excluded based on title and abstract screening as it did not meet the inclusion and exclusion criteria.
Inflammation, Autoimmunity and Neurodegenerative Diseases, Therapeutics and Beyond	2024	Garmendia, J.V. and De Sanctis, C.V. and Das, V. and Annadurai, N. and Hajduch, M. and De Sanctis, J.B.	Excluded	The article was excluded based on title and abstract screening as it did not meet the inclusion and exclusion criteria.
Inflammation: a highly conserved, Janus-like phenomenon—a gastroenterologist’ perspective	2018	Ribaldone, D.G. and Pellicano, R. and Actis, G.C.	Excluded	The article was excluded based on title and abstract screening as it did not meet the inclusion and exclusion criteria.
Influence of Aerobic Training and Combinations of Interventions on Cognition and Neuroplasticity after Stroke	2016	Constans, A and Pin-Barre, C and Temprado, JJ and Decherchi, P and Laurin, J	Excluded	The article was excluded based on title and abstract screening as it did not meet the inclusion and exclusion criteria.
Influence of dietary selenium supplementation and exercise on thiol-containing enzymes in mice	2003	Soares, JCM and Folmer, V and Rocha, JBT	Excluded	The article was excluded based on title and abstract screening as it did not meet the inclusion and exclusion criteria.
Influence of high altitude on cerebral blood flow and fuel utilization during exercise and recovery.	2014	Smith KJ and MacLeod D and Willie CK and Lewis NC and Hoiland RL and Ikeda K and Tymko MM and Donnelly J and Day TA and MacLeod N and Lucas SJ and Ainslie PN	Excluded	The article was excluded based on title and abstract screening as it did not meet the inclusion and exclusion criteria.
Influence of l-carnosine on pro-antioxidant status in elite kayakers and canoeists.	2014	Slowinska-Lisowska M and Zembron-Lacny A and Rynkiewicz M and Rynkiewicz T and Kopec W	Excluded	The article was excluded based on title and abstract screening as it did not meet the inclusion and exclusion criteria.
INFLUENCE OF PERINATAL <i>TRANS</i> FAT ON BEHAVIORAL RESPONSES AND BRAIN OXIDATIVE STATUS OF ADOLESCENT RATS ACUTELY EXPOSED TO STRESS	2013	Pase, CS and Roversi, K and Trevizol, F and Roversi, K and Kuhn, FT and Schuster, AJ and Vey, LT and Dias, VT and Barcelos, RCS and Piccolo, J and Emanuelli, T and Bürger, ME	Excluded	The article was excluded based on title and abstract screening as it did not meet the inclusion and exclusion criteria.
Influence of physical activity on addiction parameters of rats exposed to amphetamine which were previously supplemented with hydrogenated vegetable fat	2017	Segat, HJ and Barcelos, RCS and Metz, VG and Rosa, HZ and Roversi, K and Antoniazzi, CTD and Vey, LT and Kronbauer, M and Veit, JC and Piccolo, JC and Emanuelli, T and Burger, ME	Excluded	The article was excluded based on title and abstract screening as it did not meet the inclusion and exclusion criteria.
INFLUENCE OF PHYSICAL EXERCISE ON COGNITION: AN UPDATE ON PHYSIOLOGICAL MECHANISMS	2014	Merege, CAA and Alves, CRR and Sepúlveda, CA and Costa, AD and Lancha, AH and Gualano, B	Excluded	The article was excluded based on title and abstract screening as it did not meet the inclusion and exclusion criteria.
Influence of physical exercise on β-amyloid, α-synuclein and tau accumulation: an in vitro model of oxidative stress in human red blood cells.	2017	Iofrida C and Daniele S and Pietrobono D and Fusi J and Galetta F and Trincavelli ML and Bonuccelli U and Franzoni F and Martini C	Excluded	The article was excluded based on title and abstract screening as it did not meet the inclusion and exclusion criteria.
INFLUENCE OF THE PARAVENTRICULAR NUCLEUS OF THE HYPOTHALAMUS IN THE ALTERATION OF NEUROENDOCRINE FUNCTIONS INDUCED BY INTERMITTENT FOOTSHOCK OR INTERLEUKIN	1991	RIVEST, S and RIVIER, C	Excluded	The article was excluded based on title and abstract screening as it did not meet the inclusion and exclusion criteria.
Inhaled molecular hydrogen attenuates intense acute exercise-induced hippocampal inflammation in sedentary rats	2020	Nogueira, Jonatas E. and de Deus, Junia L. and Amorim, Mateus R. and Batalhão, Marcelo E. and Leão, Ricardo M. and Carnio, Evelin C. and Branco, Luiz G.S.	Excluded	The article was excluded based on title and abstract screening as it did not meet the inclusion and exclusion criteria.
Inhibitory effects of forced swim stress and corticosterone on the acquisition but not expression of morphine-induced conditioned place preference: Involvement of glucocorticoid receptor in the basolateral amygdala	2013	Attarzadeh-Yazdi, G and Karimi, S and Azizi, P and Yazdi-Ravandi, S and Hesam, S and Haghparast, A	Excluded	The article was excluded based on title and abstract screening as it did not meet the inclusion and exclusion criteria.
Innovative approach to interpret the variability of biomarkers after ultra-endurance exercise: the multifactorial analysis.	2014	Vassalle C and Piaggi P and Weltman N and Prontera C and Garbella E and Menicucci D and Lubrano V and Piarulli A and Castagnini C and Passera M and Pellegrini S and Metelli MR and Bedini R and Gemignani A and Pingitore A	Excluded	The article was excluded based on title and abstract screening as it did not meet the inclusion and exclusion criteria.
[truncated: 1,151 more rows]
