# Supplementary material for: Biochemical neuroplasticity in the cerebellum after physical exercise: Systematic review and meta-analysis
Source: PLoS One. 2025 Aug 1;20(8):e0309259. doi: 10.1371/journal.pone.0309259 (PMC12316286; doi:10.1371/journal.pone.0309259)
Supplement: S4 File — (XLSX) [file pone.0309259.s004.xlsx]

## Sheet: Planilha1
AUTHOR	STUDY	DESIGN	EXERCISE PROTOCOL	ASSESSMENT ENZYME	ASSESSMENT	INDUCTION STRESS METHOD	RESULTS	CONCLUSION	EXTRACTOR NAME	EXTRACTION DATE	THIRD REVIEWER	DATA FOR MODERATE VOLUME METANALYSIS									DATA FOR HIGH VOLUME METANALYSIS
					OXIDATIVE DAMAGE
Somani et al., 1997	Experimentation studies with animals	Adult Male Fischer-344 rats G.C (n=6) G.E (n=6) G.E+EtOH (n=6)	Treadmill (at 6° inclination) Duration: 6 weeks Frequency:5 days/week Volume/day: 5 - 30 mint/day Speed/Intensity: 8 -19 m/mint	SOD CAT GPx GR GSH GSSG	LPO	Ethanol 20%	↓SOD (G.E) e (G.E + EtOH) ⍬ CAT ↓GPx (G.E) ↓LPO (G.E) e (G.E + EtOH) ⍬ GR (G.E) ↑GR (G.E + EtOH) ⍬ GSH/GSSG	PE modulated oxidative biochemistry and reduced EtOH-induced oxidative stress, albeit did not changed control animals.	T.A.L. AND M.G.C.	2024-07-15	No divergence / C.P.B.	CAT			SOD			LPO			CAT			SOD			LPO
													Control	Experimental		Control	Experimental		Control	Experimental	-			-			-
												Mean	14.06	14.7	Mean	59.05	37.64	Mean	0.28	0.24
												Mean+SEM	15.07	15.8	Mean+SEM	62.58	42.35	Mean+SEM	0.3	0.28
												SEM	1.01	1.1	SEM	3.53	4.71	SEM	0.02	0.04
												SD	1.75	1.91	SD	6.11	8.16	SD	0.03	0.07
												N	6	6	N	6	6	N	6	6
Chalimoniuk,et al., 2015	Experimentation studies with animals	Adolescent (5 - 6 weeks old) male Wistar rats G.C (n=18) G.E (n=18)	Treadmill (at 0° inclination) 6 weeks 5 days a week Time: 40 - 60 min 1° week: speed of 16 m/min 2° week: speed 20 m/min 3° week: speed 24 m/min 4° week: speed 28 m/min 5° week: speed 28 m/min 6° week: speed 28 m/min Progressive Training	SOD CAT GPx GR GSH GSSG	LPO	-	↑ CAT ⍬ SOD ↑ GSH ↑ LPO ⍬ GPx ⍬ GR	PE modulated oxidative biochemistry, but did not prevent PE-related oxidative stress.	T.A.L. AND M.G.C.	2024-07-16	No divergence / C.P.B.
													Control	Experimental		Control	Experimental		Control	Experimental		Control	Experimental		Control	Experimental		Control	Experimental
												Mean	14.42	30.53	Mean	2.03	1.77	Mean	2.82	4.45	Mean	14.42	30.53	Mean	2.03	1.77	Mean	2.82	4.45
												Mean+SEM	16.26	33.81	Mean+SEM	2.33	2.13	Mean+SEM	2.89	4.64	Mean+SEM	16.26	33.81	Mean+SEM	2.33	2.13	Mean+SEM	2.89	4.64
												SEM	1.84	3.28	SEM	0.33	0.36	SEM	0.07	0.19	SEM	1.84	3.28	SEM	0.33	0.36	SEM	0.07	0.19
												SD	1.68	6.56	SD	0.66	0.72	SD	0.11	0.3	SD	1.68	6.56	SD	0.66	0.72	SD	0.11	0.3
												N	8	8	N	8	8	N	5	5	N	8	8	N	8	8	N	5	5
Casuso et al., 2015	Experimentation studies with animals	Male Wistar rats (6 weeks old). G.C (n=8) G.E (n=8)	Treadmill (at 10° inclination) 6 weeks 5 days a week Progressive Training Speed ( m/min ) + Time ( min ) 1° day: 20 minutes 2° day: 20 minutes 3° day: 25 minutes 1°, 2°, 3°, 4° week: 5 day/week: 80 minutes 6° week: 80 minutes	SOD CAT	LPO	-	↓ CAT ↓ SOD ↓LPO	PE modulated oxidative biochemistry and reduces oxidative stress.	T.A.L. AND M.G.C.	2024-07-16	No divergence / C.P.B.		Control	Experimental		Control	Experimental		Control	Experimental	-			-			-
												Mean	24.01	20	Mean	11.89	8.92	Mean	0.08	0.04
												Mean+SD	26.39	20.47	Mean+SD	13.59	9.26	Mean+SD	0.09	0.05
												SD	2.38	0.47	SD	1.7	0.34	SD	0.01	0.01
												N	9	9	N	8	9	N	8	9
Lamarão-Vieira et al., 2019	Experimentation studies with animals	40 male Wistar rats, ( 30 days ) G.C (n=10) G.E (n=10) G.C+EtOH (n=10) G.E+EtOH (n=10)	Treadmill (at 0° inclination) 4 weeks 5 days a week Progressive Training Speed: 8-15 m/mint Time : 20 min	GSH	LPO	Ethanol 20%	↑LPO (G.C + EtOH) ↓LPO (G.E + EtOH )	PE reduced EtOH-induced oxidative stress, albeit did not changed control animals.	T.A.L. AND M.G.C.	2024-07-16	No divergence / C.P.B.	-			-				Control	Experimental	-			-			-
																		Mean	745.39	82.82
																		Mean+SEM	815.95	104.29
																		SEM	70.56	21.47
																		SD	157.78	48.01
																		N	10	10
De Souza et al., 2020	Experimentation studies with animals	45 adult male Wistar rats ( 60 days ) G.C (n = 8) G.Mv (n=8) G.Hv (n=8)	Treadmill Moderate-Volume High -Volume 12 weeks 3 to 5 times/week Progressive Training Intensity : Moderate	SOD CAT GSH GSSG	LPO	-	↑ LPO (G.Hv) ↑ SOD (G.Hv e G.Mv) ↑ CAT (G.Mv)	High- and moderate-volume PE modulated oxidative biochemistry, but did not prevent PE-related oxidative stress.	T.A.L. AND M.G.C.	2024-07-18	No divergence / C.P.B.		Control	Experimental		Control	Experimental		Control	Experimental		Control	Experimental		Control	Experimental		Control	Experimental
												Mean	0.15	0.12	Mean	2.89	4.25	Mean	4.59	3.22	Mean	0.15	0.13	Mean	2.89	4.5	Mean	4.59	8.87
												Mean+SD	0.21	0.14	Mean+SD	3.67	5.18	Mean+SD	5.73	3.76	Mean+SD	0.21	0.16	Mean+SD	3.67	5.3	Mean+SD	5.73	9.95
												SD	0.06	0.02	SD	0.78	0.93	SD	1.14	0.54	SD	0.06	0.03	SD	0.78	0.8	SD	1.14	1.08
												N	7	7	N	7	7	N	7	7	N	7	8	N	7	8	N	7	8
Silveira et al., 2020	Experimentation studies with animals	male Wistar rats 6 months /Adult (N=12) 18 months/ middle-aged (N=12) G.C=16 G.E=16	Treadmill (at 0° inclination) low-intensity 30 min/day 12 weeks 3 times/week	SOD	LPO	-	⍬ SOD ⍬LPO	PE did not modulate oxidative biochemistry and did not promoted changes in oxidative stress.	T.A.L. AND M.G.C.	2024-07-18	No divergence / C.P.B.	-				Control	Experimental		Control	Experimental	-			-			-
															Mean	15.6	12.37	Mean	208.4	140.1
															Mean+SEM	16.78	14.31	Mean+SEM	227.66	168.12
															SEM	1.18	1.94	SEM	19.26	28.02
															SD	2.04	3.36	SD	33.36	48.53
															N	6	6	N	6	6
