# Supplementary material for: Biochemical neuroplasticity in the cerebellum after physical exercise: Systematic review and meta-analysis
Source: PLoS One. 2025 Aug 1;20(8):e0309259. doi: 10.1371/journal.pone.0309259 (PMC12316286; doi:10.1371/journal.pone.0309259)
Supplement: S5 File — (XLSX) [file pone.0309259.s005.xlsx]

## Sheet: Planilha1
Sinalizing Questions					Answer			Somani et. al. 1997		Chalimoniuk et al. 2015		Casuso et al. 2015		Lamarão Vieira et al. 2019		de Souza et al. 2020		E.M.S Silveira et al. 2020
1) Was the allocation sequence adequately generated and applied?					Yes/No/Unclear			Yes		Yes		Yes		Yes		Yes		Yes
2) Were the groups similar at baseline or were they adjusted for confounders in the analysis?
*Was the distribution of relevant baseline characteristics balanced for the intervention and control groups?					Yes/No/Unclear			Yes		Yes		Yes		Yes		Yes		Yes
*If relevant, did the investigators adequately adjust for unequal distribution of some relevant baseline characteristics in the analysis?					Yes/No/Unclear			Yes		Yes		Yes		Yes		Yes		Yes
*Was the timing of disease induction adequate?					Yes/No/Unclear			Yes		Yes		Yes		Yes		Yes		Yes
3) Was the allocation to the different groups adequately concealed during?
*Could the investigator allocating the animals to intervention or control group not foresee assignment due to one of the following or equivalent methods?					Yes/No/Unclear			Yes		Yes		Yes		Yes		Yes		Yes
4) Were the animals randomly housed during the experiment?
*Did the authors randomly place the cages or animals within the animal room/facility?					Yes/No/Unclear			Yes		Yes		Yes		Yes		Yes		Yes
*Is it unlikely that the outcome or the outcome measurement was influenced by not randomly housing the animals?					Yes/No/Unclear			Yes		Yes		Yes		Yes		Yes		Yes
5) Were the caregivers and/or investigators blinded from knowledge which intervention each animal received during the experiment?
*Was blinding of caregivers and investigators ensured, and was it unlikely that their blinding could have been broken?					Yes/No/Unclear			Unclear		Unclear		Unclear		Unclear		Unclear		Unclear
**The relevance of the above-mentioned items depends on the experiment. Authors of the review need to judge for themselves which of the above-mentioned items could cause bias in the results when not similar. These should be assessed.					Yes/No/Unclear			Unclear		Unclear		Unclear		Unclear		Unclear		Unclear
6) Were animals selected at random for outcome assessment?
*Did the investigators randomly pick an animal during outcome assessment, or did they use a random component in the sequence generation for outcome assessment?					Yes/No/Unclear			Yes		Yes		Yes		Yes		Yes		Yes
7) Was the outcome assessor blinded?
*Was blinding of the outcome assessor ensured, and was it unlikely that blinding could have been broken?					Yes/No/Unclear			Unclear		Unclear		Unclear		Yes		Unclear		Unclear
*Was the outcome assessor not blinded, but do review authors judge that the outcome is not likely to be influenced by lack of blinding?					Yes/No/Unclear			Unclear		Unclear		Unclear		Yes		Unclear		Unclear
8) *Was the outcome assessor not blinded, but do review authors judge that the outcome is not likely to be influenced by lack of blinding? (*)
*Were all animals included in the analysis?					Yes/No/Unclear			No		Yes		Yes		Yes		Yes		Yes
*Were the reasons for missing outcome data unlikely to be related to true outcome? (e.g., technical failure)					Yes/No/Unclear
*Are missing outcome data balanced in numbers across intervention groups, with similar reasons for missing data across groups?					Yes/No/Unclear
*Are missing outcome data imputed using appropriate methods?					Yes/No/Unclear
9) Are reports of the study free of selective outcome reporting? (*)
*Was the study protocol available and were all of the study’s pre-specified primary and secondary outcomes reported in the current manuscript?					Yes/No/Unclear			Yes		Yes		Yes		Yes		Yes		Yes
*Was the study protocol not available, but was it clear that the published report included all expected outcomes (i.e. comparing methods and results section)?					Yes/No/Unclear			Yes		Yes		Yes		Yes		Yes		Yes
10) Was the study apparently free of other problems that could result in high risk of bias? (*)
*Was the study free of contamination (pooling drugs)?					Yes/No/Unclear			Yes		Yes		Yes		Yes		Yes		Yes
*Was the study free of inappropriate influence of funders?					Yes/No/Unclear			Yes		Yes		Yes		Yes		Yes		Yes
*Was the study free of unit of analysis errors?					Yes/No/Unclear			Yes		Yes		Yes		Yes		Yes		Yes
*Were design-specific risks of bias absent?					Yes/No/Unclear			Yes		Yes		Yes		Yes		Yes		Yes
*Were new animals added to the control and experimental groups to replace drop-outs from the original population?					Yes/No/Unclear			Unclear		Unclear		Unclear		Unclear		Unclear		Unclear
